# Supplementary material for: QuantTB – a method to classify mixed Mycobacterium tuberculosis infections within whole genome sequencing data
Source: BMC Genomics. 2020 Jan 28;21:80. doi: 10.1186/s12864-020-6486-3 (PMC6986090; doi:10.1186/s12864-020-6486-3)
Supplement: Supplementary file 3 — Additional file 3: Table S1. List of NCBI accession numbers, and their strain name for the downloaded assemblies. Determination of the lineage is explained in the methods section. Whether or not it passed QC filtering is indicated in the ‘passed’ column. [file 12864_2020_6486_MOESM3_ESM.csv]

accession	Strain	lineage	passed
GCF_001840725.1_ASM184072v1	00-10219	LIN-4	TRUE
GCA_001840755.1_ASM184075v1	00-15489	LIN-4	TRUE
GCA_001855805.1_ASM185580v1	00-R0023	LIN-4	TRUE
GCA_001848935.1_ASM184893v1	00-R0025	LIN-2	TRUE
GCA_001842745.1_ASM184274v1	00-R0086	LIN-2	TRUE
GCA_001848475.1_ASM184847v1	00-R0136	LIN-4	TRUE
GCA_001842665.1_ASM184266v1	00-R0139	LIN-4	TRUE
GCA_001841455.1_ASM184145v1	00-R0145	LIN-4	TRUE
GCA_001842415.1_ASM184241v1	00-R0178	LIN-4	TRUE
GCA_001848815.1_ASM184881v1	00-R0308	LIN-4	TRUE
GCA_001848855.1_ASM184885v1	00-R0434	LIN-2	TRUE
GCF_001841445.1_ASM184144v1	00-R1025	LIN-4	TRUE
GCA_001848325.1_ASM184832v1	00-R1027	LIN-4	TRUE
GCF_001849175.1_ASM184917v1	00-R1097	LIN-4	TRUE
GCA_002129955.1_ASM212995v1	00-R1152	LIN-4	TRUE
GCA_001848905.1_ASM184890v1	00-R1156	LIN-4	TRUE
GCA_001849045.1_ASM184904v1	00-R1158	LIN-4	TRUE
GCA_002128855.1_ASM212885v1	00-R1169	LIN-4	TRUE
GCA_001848695.1_ASM184869v1	00-R1178	LIN-4	TRUE
GCF_001848745.1_ASM184874v1	00-R1181	LIN-2	TRUE
GCA_001841345.1_ASM184134v1	00-R1208	LIN-4	TRUE
GCA_001848115.1_ASM184811v1	00-R1211	LIN-4	TRUE
GCA_001842605.1_ASM184260v1	00-R1244	LIN-2	TRUE
GCA_002128935.1_ASM212893v1	00-R1245-2	LIN-4	TRUE
GCA_001841375.1_ASM184137v1	00-R1245	LIN-4	TRUE
GCA_001843105.1_ASM184310v1	00-R1246	LIN-4	TRUE
GCA_001842445.1_ASM184244v1	00-R1360	LIN-4	TRUE
GCA_001842505.1_ASM184250v1	00-R1399	LIN-4	TRUE
GCA_001848885.1_ASM184888v1	00-R1405	LIN-4	TRUE
GCF_001848765.1_ASM184876v1	00-R1547	LIN-4	TRUE
GCF_001850465.1_ASM185046v1	00-R1549	LIN-4	TRUE
GCA_002128985.1_ASM212898v1	00-R1562	LIN-2	TRUE
GCA_001841425.1_ASM184142v1	00-R1569	LIN-4	TRUE
GCA_002130065.1_ASM213006v1	00-R1688	LIN-2	TRUE
GCA_001445175.1_ASM144517v1	001_13432	LIN-4	TRUE
GCA_001324805.1_8987_4_1	0011N	LIN-2	TRUE
GCA_001380675.1_7156_6_40	0013Q	LIN-4	TRUE
GCA_001326095.1_8987_4_9	0014R	LIN-4	TRUE
GCA_001379035.1_7156_6_42	0018W	LIN-4	TRUE
GCA_001389615.1_8987_4_17	0019X	LIN-4	TRUE
GCA_001379135.1_7156_6_43	0020Y	LIN-2	TRUE
GCA_001388915.1_8987_4_25	0023B	LIN-4	TRUE
GCA_001379255.1_7156_6_44	0024C	LIN-4	TRUE
GCA_001380695.1_7156_7_95	0026E	LIN-2	TRUE
GCA_001375895.1_6954_1_87	0028G	LIN-4	TRUE
GCA_001375835.1_6954_1_88	0029H	LIN-4	TRUE
GCA_001378395.1_6954_1_89	0030J	LIN-4	TRUE
GCA_001386435.1_7935_3_91	0031K	LIN-2	TRUE
GCA_001376455.1_6954_1_73	0032L	LIN-2	TRUE
GCA_001326065.1_8987_4_33	0036Q	LIN-4	TRUE
GCA_001388455.1_8987_4_41	0040V	LIN-2	TRUE
GCA_001380655.1_7156_7_96	0041W	LIN-2	TRUE
GCA_001380515.1_7314_8_67	0042X	LIN-2	TRUE
GCA_001378215.1_6954_1_90	0043Y	LIN-4	TRUE
GCA_001377895.1_6954_1_91	0044Z	LIN-2	TRUE
GCA_001384815.1_7755_2_2	0048D	LIN-2	TRUE
GCA_001391055.1_8987_4_57	0049E	LIN-2	TRUE
GCA_001322505.1_6954_1_92	0050F	LIN-2	TRUE
GCA_001389255.1_8987_4_65	0051G	LIN-2	TRUE
GCA_001387535.1_8987_4_73	0052H	LIN-2	TRUE
GCA_001322405.1_6954_1_93	0053J	LIN-2	TRUE
GCA_001390755.1_8987_4_81	0054K	LIN-4	TRUE
GCA_001386695.1_8987_4_89	0056M	LIN-2	TRUE
GCA_001322465.1_6954_1_94	0057N	LIN-2	TRUE
GCA_001387395.1_8987_4_2	0060R	LIN-2	TRUE
GCA_001322385.1_6954_1_95	0061S	LIN-2	TRUE
GCA_001384975.1_7755_2_3	0063V	LIN-4	TRUE
GCA_001382675.1_7156_7_79	0066Y	LIN-2	TRUE
GCA_001382775.1_7156_7_80	0068A	LIN-2	TRUE
GCA_001324065.1_7156_7_81	0069B	LIN-2	TRUE
GCA_001384455.1_7156_7_82	0070C	LIN-2	TRUE
GCA_001384335.1_7156_7_83	0071D	LIN-2	TRUE
GCA_001381255.1_7314_8_87	0075H	LIN-2	TRUE
GCA_001325445.1_8987_4_10	0076J	LIN-2	TRUE
GCA_001389455.1_8987_4_18	0080N	LIN-2	TRUE
GCA_001325365.1_8987_4_26	0082Q	LIN-2	TRUE
GCA_001388815.1_8987_4_42	0087W	LIN-2	TRUE
GCA_001376575.1_6954_1_81	0096F	LIN-2	TRUE
GCF_001840705.1_ASM184070v1	01-04726	LIN-4	TRUE
GCA_001850475.1_ASM185047v1	01-R0059	LIN-4	TRUE
GCA_001848345.1_ASM184834v1	01-R0068	LIN-4	TRUE
GCA_001848645.1_ASM184864v1	01-R0149	LIN-4	TRUE
GCA_001849295.1_ASM184929v1	01-R0153	LIN-4	TRUE
GCA_001842515.1_ASM184251v1	01-R0159	LIN-4	TRUE
GCA_001853285.1_ASM185328v1	01-R0165	LIN-4	TRUE
GCA_001850105.1_ASM185010v1	01-R0170	LIN-4	TRUE
GCF_001848515.1_ASM184851v1	01-R0185	LIN-4	TRUE
GCA_002130025.1_ASM213002v1	01-R0186	LIN-4	TRUE
GCA_002130115.1_ASM213011v1	01-R0224	LIN-4	TRUE
GCA_002128905.1_ASM212890v1	01-R0226	LIN-4	TRUE
GCA_002130035.1_ASM213003v1	01-R0228	LIN-4	TRUE
GCA_001845715.1_ASM184571v1	01-R0238	LIN-4	TRUE
GCA_001848975.1_ASM184897v1	01-R0239	LIN-4	TRUE
GCF_001841105.1_ASM184110v1	01-R0240	LIN-4	TRUE
GCA_001855795.1_ASM185579v1	01-R0244	LIN-4	TRUE
GCA_001849205.1_ASM184920v1	01-R0262	LIN-4	TRUE
GCA_001848685.1_ASM184868v1	01-R0265	LIN-4	TRUE
GCA_001848265.1_ASM184826v1	01-R0266	LIN-4	TRUE
GCA_001849085.1_ASM184908v1	01-R0267	LIN-4	TRUE
GCA_002129015.1_ASM212901v1	01-R0270	LIN-4	TRUE
GCF_001848505.1_ASM184850v1	01-R0272	LIN-4	TRUE
GCA_001850665.1_ASM185066v1	01-R0276	LIN-4	TRUE
GCA_001848365.1_ASM184836v1	01-R0290	LIN-4	TRUE
GCA_002129165.1_ASM212916v1	01-R0379	LIN-4	TRUE
GCF_001849165.1_ASM184916v1	01-R0411	LIN-4	TRUE
GCA_001848625.1_ASM184862v1	01-R0420	LIN-4	TRUE
GCA_001848285.1_ASM184828v1	01-R0440	LIN-4	TRUE
GCA_002130195.1_ASM213019v1	01-R0444	LIN-4	TRUE
GCA_002130185.1_ASM213018v1	01-R0446	LIN-4	TRUE
GCA_002129025.1_ASM212902v1	01-R0448	LIN-4	TRUE
GCA_001850745.1_ASM185074v1	01-R0572	LIN-4	TRUE
GCA_001855815.1_ASM185581v1	01-R0612	LIN-2	TRUE
GCA_002130135.1_ASM213013v1	01-R0630	LIN-4	TRUE
GCA_001848435.1_ASM184843v1	01-R0648	LIN-4	TRUE
GCF_001853265.1_ASM185326v1	01-R0685	LIN-4	TRUE
GCA_001848725.1_ASM184872v1	01-R0711	LIN-4	TRUE
GCA_001841325.1_ASM184132v1	01-R0712_1	LIN-4	TRUE
GCF_001816205.1_ASM181620v1	01-R0712	LIN-4	TRUE
GCF_001848545.1_ASM184854v1	01-R0737	LIN-4	TRUE
GCF_002128945.1_ASM212894v1	01-R0746	LIN-4	TRUE
GCA_001851245.1_ASM185124v1	01-R0774	LIN-2	TRUE
GCF_001850525.1_ASM185052v1	01-R0779	LIN-4	TRUE
GCA_002129005.1_ASM212900v1	01-R0817	LIN-4	TRUE
GCF_001841195.1_ASM184119v1	01-R0824	LIN-4	TRUE
GCA_001841015.1_ASM184101v1	01-R0841	LIN-4	TRUE
GCF_001840675.1_ASM184067v1	01-R0877	LIN-4	TRUE
GCA_001849095.1_ASM184909v1	01-R0878	LIN-4	TRUE
GCF_001841115.1_ASM184111v1	01-R0880	LIN-4	TRUE
GCA_001850605.1_ASM185060v1	01-R0884	LIN-4	TRUE
GCA_001850925.1_ASM185092v1	01-R0897	LIN-4	TRUE
GCA_001841265.1_ASM184126v1	01-R0899	LIN-4	TRUE
GCF_001841395.1_ASM184139v1	01-R0902	LIN-4	TRUE
GCA_001842845.1_ASM184284v1	01-R0903	LIN-4	TRUE
GCA_001757445.1_ASM175744v1	01-R0904	LIN-4	TRUE
GCA_001848425.1_ASM184842v1	01-R0905	LIN-4	TRUE
GCA_001853295.1_ASM185329v1	01-R0907	LIN-4	TRUE
GCA_001841075.1_ASM184107v1	01-R0908	LIN-4	TRUE
GCA_001841045.1_ASM184104v1	01-R0909	LIN-4	TRUE
GCF_002130105.1_ASM213010v1	01-R0910	LIN-4	TRUE
GCA_001849705.1_ASM184970v1	01-R0919	LIN-4	TRUE
GCF_001848595.1_ASM184859v1	01-R0953	LIN-4	TRUE
GCF_001848555.1_ASM184855v1	01-R0954	LIN-4	TRUE
GCA_001852735.1_ASM185273v1	01-R0956	LIN-4	TRUE
GCA_001849055.1_ASM184905v1	01-R1017	LIN-4	TRUE
GCA_001850685.1_ASM185068v1	01-R1018	LIN-4	TRUE
GCF_001853245.1_ASM185324v1	01-R1022	LIN-2	TRUE
GCA_001850705.1_ASM185070v1	01-R1046	LIN-4	TRUE
GCF_001841275.1_ASM184127v1	01-R1049	LIN-4	TRUE
GCA_001840775.1_ASM184077v1	01-R1062	LIN-4	TRUE
GCF_002129825.1_ASM212982v1	01-R1108	LIN-4	TRUE
GCA_001840835.1_ASM184083v1	01-R1112	LIN-4	TRUE
GCA_001840845.1_ASM184084v1	01-R1130	LIN-4	TRUE
GCA_001848015.1_ASM184801v1	01-R1134	LIN-4	TRUE
GCF_001840595.1_ASM184059v1	01-R1138	LIN-4	TRUE
GCF_001851325.1_ASM185132v1	01-R1139	LIN-4	TRUE
GCF_001889675.1_ASM188967v1	01-R1141	LIN-4	TRUE
GCA_002130155.1_ASM213015v1	01-R1148	LIN-4	TRUE
GCA_001850045.1_ASM185004v1	01-R1166	LIN-4	TRUE
GCF_001852445.1_ASM185244v1	01-R1196	LIN-4	TRUE
GCA_001850775.1_ASM185077v1	01-R1227	LIN-4	TRUE
GCA_001840825.1_ASM184082v1	01-R1235	LIN-4	TRUE
GCA_001851385.1_ASM185138v1	01-R1238	LIN-4	TRUE
GCA_001850535.1_ASM185053v1	01-R1275	LIN-4	TRUE
GCA_001850625.1_ASM185062v1	01-R1278	LIN-4	TRUE
GCF_001840925.1_ASM184092v1	01-R1302	LIN-4	TRUE
GCF_001840945.1_ASM184094v1	01-R1305	LIN-4	TRUE
GCF_001889665.1_ASM188966v1	01-R1309	LIN-4	TRUE
GCF_001841205.1_ASM184120v1	01-R1321	LIN-2	TRUE
GCA_001841145.1_ASM184114v1	01-R1354	LIN-4	TRUE
GCA_001850565.1_ASM185056v1	01-R1379	LIN-4	TRUE
GCA_001851435.1_ASM185143v1	01-R1386	LIN-4	TRUE
GCA_002129945.1_ASM212994v1	01-R1387	LIN-4	TRUE
GCA_001849325.1_ASM184932v1	01-R1393	LIN-4	TRUE
GCA_001849535.1_ASM184953v1	01-R1394	LIN-4	TRUE
GCF_001851265.1_ASM185126v1	01-R1401	LIN-4	TRUE
GCA_001851395.1_ASM185139v1	01-R1404	LIN-2	TRUE
GCA_001852755.1_ASM185275v1	01-R1428	LIN-4	TRUE
GCA_001850645.1_ASM185064v1	01-R1430	LIN-4	TRUE
GCA_001850695.1_ASM185069v1	01-R1433	LIN-4	TRUE
GCA_002129095.1_ASM212909v1	01-R1441	LIN-4	TRUE
GCF_001851035.1_ASM185103v1	01-R1446	LIN-4	TRUE
GCA_001851885.1_ASM185188v1	01-R1453	LIN-4	TRUE
GCA_001849965.1_ASM184996v1	01-R1455	LIN-4	TRUE
GCA_001850125.1_ASM185012v1	01-R1458	LIN-4	TRUE
GCA_001757405.1_ASM175740v1	01-R1463	LIN-B	TRUE
GCA_001851595.1_ASM185159v1	01-R1504	LIN-2	TRUE
GCA_001850765.1_ASM185076v1	01-R1505	LIN-2	TRUE
GCA_001850935.1_ASM185093v1	01-R1528	LIN-4	TRUE
GCA_001851475.1_ASM185147v1	01-R1533	LIN-4	TRUE
GCA_002129105.1_ASM212910v1	01-R1539	LIN-4	TRUE
GCA_001851515.1_ASM185151v1	01-R1544	LIN-4	TRUE
GCA_001850585.1_ASM185058v1	01-R1554	LIN-4	TRUE
GCF_001841165.1_ASM184116v1	01-R1556	LIN-4	TRUE
GCF_001841175.1_ASM184117v1	01-R1559	LIN-2	TRUE
GCA_001850875.1_ASM185087v1	01-R1568	LIN-4	TRUE
GCA_002130265.1_ASM213026v1	01-R1591	LIN-4	TRUE
GCA_001851545.1_ASM185154v1	01-R1599	LIN-4	TRUE
GCA_001849565.1_ASM184956v1	01-R1613	LIN-4	TRUE
GCF_001851505.1_ASM185150v1	01-R1614	LIN-4	TRUE
GCA_001849345.1_ASM184934v1	01-R1619	LIN-4	TRUE
GCF_001851115.1_ASM185111v1	01-R1620	LIN-4	TRUE
GCA_001851125.1_ASM185112v1	01-R1622	LIN-2	TRUE
GCF_001851105.1_ASM185110v1	01-R1630	LIN-4	TRUE
GCF_001840575.1_ASM184057v1	01-R1632	LIN-4	TRUE
GCA_001851465.1_ASM185146v1	01-R1649	LIN-4	TRUE
GCA_001840645.1_ASM184064v1	01-R1651	LIN-4	TRUE
GCA_001377795.1_6954_1_74	0101L	LIN-4	TRUE
GCA_001382935.1_7755_2_4	0105Q	LIN-4	TRUE
GCA_001323605.1_7755_2_5	0107S	LIN-2	TRUE
GCA_001386415.1_7935_3_92	0109V	LIN-4	TRUE
GCA_001325865.1_8987_4_82	0111X	LIN-2	TRUE
GCA_001377915.1_6954_1_75	0113Z	LIN-4	TRUE
GCA_001382315.1_7755_2_6	0123K	LIN-4	TRUE
GCA_001382335.1_7755_2_7	0124L	LIN-4	TRUE
GCA_001382455.1_7755_2_8	0125M	LIN-2	TRUE
GCA_001382575.1_7755_2_9	0126N	LIN-2	TRUE
GCA_001383695.1_7755_2_10	0128Q	LIN-4	TRUE
GCA_000419295.1_SP	012931	NONE	FALSE
GCA_001324005.1_7755_2_12	0132V	LIN-4	TRUE
GCA_001384155.1_7755_2_13	0133W	LIN-2	TRUE
GCA_001380295.1_7755_2_14	0137A	LIN-4	TRUE
GCA_001380115.1_7755_2_15	0138B	LIN-4	TRUE
GCA_001379675.1_7755_2_16	0139C	LIN-4	TRUE
GCA_001386455.1_7935_3_93	0145J	LIN-2	TRUE
GCA_001379615.1_7755_2_17	0149N	LIN-2	TRUE
GCA_001323025.1_7755_2_18	0153S	LIN-2	TRUE
GCA_001375715.1_6954_8_95	0157X	LIN-2	TRUE
GCA_001376155.1_6954_8_96	0159Z	LIN-4	TRUE
GCA_001321665.1_6954_1_49	0163D	LIN-2	TRUE
GCA_001375755.1_6954_1_50	0166G	LIN-4	TRUE
GCA_001379775.1_7755_2_20	0174Q	LIN-4	TRUE
GCA_001375935.1_6954_1_51	0175R	LIN-2	TRUE
GCA_001375995.1_6954_1_52	0176S	LIN-4	TRUE
GCA_001386475.1_7935_3_94	0179W	LIN-4	TRUE
GCA_001376195.1_6954_1_54	0180X	LIN-2	TRUE
GCA_001322025.1_6954_1_55	0182Z	LIN-2	TRUE
GCA_001324745.1_8987_4_90	0183A	LIN-2	TRUE
GCA_001377075.1_6972_6_1	0187E	LIN-2	TRUE
GCA_001377295.1_6972_6_2	0188F	LIN-2	TRUE
GCA_001377455.1_6972_6_3	0190H	LIN-2	TRUE
GCA_001387315.1_8987_4_3	0195N	LIN-4	TRUE
GCA_001379195.1_7755_2_21	0197Q	LIN-4	TRUE
GCA_000155165.1_ASM15516v1	02_1987_2	LIN-2	TRUE
GCA_000658295.1_Myco_tube_02_1987_V1	02_1987	LIN-2	TRUE
GCA_001847365.1_ASM184736v1	02-12682	LIN-4	TRUE
GCA_001847335.1_ASM184733v1	02-15749	LIN-4	TRUE
GCA_002128795.1_ASM212879v1	02-R0014	LIN-2	TRUE
GCF_001840805.1_ASM184080v1	02-R0016	LIN-4	TRUE
GCF_001840665.1_ASM184066v1	02-R0020	LIN-4	TRUE
GCF_001841065.1_ASM184106v1	02-R0027	LIN-4	TRUE
GCA_001850905.1_ASM185090v1	02-R0028	LIN-4	TRUE
GCA_001851855.1_ASM185185v1	02-R0095	LIN-4	TRUE
GCA_001850855.1_ASM185085v1	02-R0099	LIN-4	TRUE
GCA_001849605.1_ASM184960v1	02-R0109	LIN-2	TRUE
GCA_002130305.1_ASM213030v1	02-R0113	LIN-4	TRUE
GCF_001850975.1_ASM185097v1	02-R0115	LIN-4	TRUE
GCA_001851625.1_ASM185162v1	02-R0119	LIN-4	TRUE
GCA_001849575.1_ASM184957v1	02-R0122	LIN-4	TRUE
GCA_002128825.1_ASM212882v1	02-R0123	LIN-4	TRUE
GCA_001852145.1_ASM185214v1	02-R0138	LIN-4	TRUE
GCA_001850845.1_ASM185084v1	02-R0142	LIN-4	TRUE
GCA_001850825.1_ASM185082v1	02-R0149	LIN-4	TRUE
GCA_001851705.1_ASM185170v1	02-R0188	LIN-4	TRUE
GCA_002129995.1_ASM212999v1	02-R0191	LIN-4	TRUE
GCA_002129985.1_ASM212998v1	02-R0195	LIN-4	TRUE
GCF_001840745.1_ASM184074v1	02-R0196	LIN-4	TRUE
GCA_002129205.1_ASM212920v1	02-R0213	LIN-4	TRUE
GCA_001842785.1_ASM184278v1	02-R0220	LIN-4	TRUE
GCA_002128925.1_ASM212892v1	02-R0236	LIN-4	TRUE
GCA_001852525.1_ASM185252v1	02-R0244	LIN-4	TRUE
GCA_002129815.1_ASM212981v1	02-R0258	LIN-4	TRUE
GCA_001846145.1_ASM184614v1	02-R0269	LIN-2	TRUE
GCA_001851085.1_ASM185108v1	02-R0281	LIN-4	TRUE
GCA_001849615.1_ASM184961v1	02-R0309	LIN-4	TRUE
GCF_001841285.1_ASM184128v1	02-R0325	LIN-4	TRUE
GCA_001851825.1_ASM185182v1	02-R0328	LIN-2	TRUE
GCA_001851795.1_ASM185179v1	02-R0356	LIN-4	TRUE
GCA_002129175.1_ASM212917v1	02-R0358	LIN-4	TRUE
GCA_001851655.1_ASM185165v1	02-R0364	LIN-4	TRUE
GCA_001852205.1_ASM185220v1	02-R0369	LIN-4	TRUE
GCA_001849985.1_ASM184998v1	02-R0375	LIN-4	TRUE
GCA_001851025.1_ASM185102v1	02-R0383	LIN-4	TRUE
GCA_001851845.1_ASM185184v1	02-R0385	LIN-4	TRUE
GCA_002130245.1_ASM213024v1	02-R0397	LIN-4	TRUE
GCA_001840625.1_ASM184062v1	02-R0403	LIN-4	TRUE
GCF_001850135.1_ASM185013v1	02-R0417	LIN-4	TRUE
GCA_002130345.1_ASM213034v1	02-R0432	LIN-4	TRUE
GCA_001849675.1_ASM184967v1	02-R04323	LIN-4	TRUE
GCF_001840985.1_ASM184098v1	02-R0459	LIN-4	TRUE
GCA_001852405.1_ASM185240v1	02-R0477	LIN-4	TRUE
GCA_001846545.1_ASM184654v1	02-R0744	LIN-4	TRUE
GCF_002129865.1_ASM212986v1	02-R0748	LIN-4	TRUE
GCF_002129905.1_ASM212990v1	02-R0749	LIN-4	TRUE
GCA_001846645.1_ASM184664v1	02-R0755	LIN-4	TRUE
GCA_001849495.1_ASM184949v1	02-R0760	LIN-4	TRUE
GCA_001852275.1_ASM185227v1	02-R0766	LIN-4	TRUE
GCA_001849935.1_ASM184993v1	02-R0791	LIN-4	TRUE
GCA_001849755.1_ASM184975v1	02-R0792	LIN-4	TRUE
GCA_001852605.1_ASM185260v1	02-R0804	LIN-4	TRUE
GCA_002135065.1_ASM213506v1	02-R0812	LIN-4	TRUE
GCA_001852455.1_ASM185245v1	02-R0816	LIN-2	TRUE
GCF_001851715.1_ASM185171v1	02-R0819	LIN-4	TRUE
GCA_001849725.1_ASM184972v1	02-R0826	LIN-4	TRUE
GCA_001851635.1_ASM185163v1	02-R0829	LIN-4	TRUE
GCA_001851945.1_ASM185194v1	02-R0846	LIN-4	TRUE
GCA_001849215.1_ASM184921v1	02-R0848	LIN-4	TRUE
GCA_001851295.1_ASM185129v1	02-R0850	LIN-2	TRUE
GCA_001851005.1_ASM185100v1	02-R0855	LIN-4	TRUE
GCA_001851665.1_ASM185166v1	02-R0856	LIN-4	TRUE
GCA_001852025.1_ASM185202v1	02-R0857	LIN-4	TRUE
GCA_001852065.1_ASM185206v1	02-R0861	LIN-4	TRUE
GCF_001850965.1_ASM185096v1	02-R0870	LIN-4	TRUE
GCF_001841245.1_ASM184124v1	02-R0879	LIN-4	TRUE
GCA_001849015.1_ASM184901v1	02-R0880	LIN-4	TRUE
GCA_001848965.1_ASM184896v1	02-R0885	LIN-4	TRUE
GCF_001849845.1_ASM184984v1	02-R0887	LIN-4	TRUE
GCF_001850325.1_ASM185032v1	02-R0894	LIN-4	TRUE
GCA_001840935.1_ASM184093v1	02-R0898	LIN-2	TRUE
GCA_001845705.1_ASM184570v1	02-R0902	LIN-4	TRUE
GCA_002128845.1_ASM212884v1	02-R0924	LIN-4	TRUE
GCA_002130355.1_ASM213035v1	02-R0926	LIN-4	TRUE
GCF_001851785.1_ASM185178v1	02-R0931	LIN-4	TRUE
GCA_001850155.1_ASM185015v1	02-R0947	LIN-4	TRUE
GCA_001848445.1_ASM184844v1	02-R0948	LIN-4	TRUE
GCA_001850245.1_ASM185024v1	02-R0951	LIN-4	TRUE
GCA_001849465.1_ASM184946v1	02-R0961	LIN-4	TRUE
GCA_002130275.1_ASM213027v1	02-R0963	LIN-2	TRUE
GCA_002129145.1_ASM212914v1	02-R0967	LIN-4	TRUE
GCA_001850265.1_ASM185026v1	02-R0969	LIN-4	TRUE
GCA_002130375.1_ASM213037v1	02-R0970	LIN-4	TRUE
GCA_001852305.1_ASM185230v1	02-R0981	LIN-4	TRUE
GCF_001851765.1_ASM185176v1	02-R0986	LIN-4	TRUE
GCF_001852495.1_ASM185249v1	02-R0987	LIN-4	TRUE
GCF_001851205.1_ASM185120v1	02-R0990	LIN-4	TRUE
GCF_001851575.1_ASM185157v1	02-R0991	LIN-4	TRUE
GCA_001850785.1_ASM185078v1	02-R0993	LIN-4	TRUE
GCA_001849825.1_ASM184982v1	02-R1017	LIN-4	TRUE
GCF_001848585.1_ASM184858v1	02-R1024	LIN-4	TRUE
GCA_001851345.1_ASM185134v1	02-R1044	LIN-4	TRUE
GCF_001851875.1_ASM185187v1	02-R1063	LIN-4	TRUE
GCA_001852005.1_ASM185200v1	02-R1092	LIN-4	TRUE
GCA_001849905.1_ASM184990v1	02-R1122	LIN-4	TRUE
GCA_001852685.1_ASM185268v1	02-R1131	LIN-4	TRUE
GCA_001846705.1_ASM184670v1	02-R1144	LIN-4	TRUE
GCA_001850055.1_ASM185005v1	02-R1147	LIN-4	TRUE
GCA_001845795.1_ASM184579v1	02-R1149	LIN-4	TRUE
GCA_001846075.1_ASM184607v1	02-R1150	LIN-2	TRUE
GCA_001845875.1_ASM184587v1	02-R1151	LIN-4	TRUE
GCA_001852335.1_ASM185233v1	02-R1152	LIN-4	TRUE
GCF_001852365.1_ASM185236v1	02-R1154	LIN-4	TRUE
GCA_001849665.1_ASM184966v1	02-R1179	LIN-4	TRUE
GCA_001849645.1_ASM184964v1	02-R1281	LIN-4	TRUE
GCA_001849125.1_ASM184912v1	02-R1287	LIN-4	TRUE
GCA_001842865.1_ASM184286v1	02-R1324	LIN-4	TRUE
GCA_001846625.1_ASM184662v1	02-R1335	LIN-4	TRUE
GCA_002130315.1_ASM213031v1	02-R1444	LIN-4	TRUE
GCA_001889725.1_ASM188972v1	02-R1447	LIN-4	TRUE
GCA_001847155.1_ASM184715v1	02-R1449	LIN-4	TRUE
GCA_001852165.1_ASM185216v1	02-R1454	LIN-4	TRUE
GCA_001849365.1_ASM184936v1	02-R1458	LIN-4	TRUE
GCA_001849005.1_ASM184900v1	02-R1491	LIN-4	TRUE
GCA_001847225.1_ASM184722v1	02-R1493	LIN-4	TRUE
GCF_001848785.1_ASM184878v1	02-R1512	LIN-4	TRUE
GCA_001845665.1_ASM184566v1	02-R1514	LIN-4	TRUE
GCA_001849385.1_ASM184938v1	02-R1527	LIN-4	TRUE
GCA_001850195.1_ASM185019v1	02-R1534	LIN-4	TRUE
GCA_001846315.1_ASM184631v1	02-R1551	LIN-4	TRUE
GCA_001851925.1_ASM185192v1	02-R1589	LIN-4	TRUE
GCA_001852825.1_ASM185282v1	02-R1592	LIN-4	TRUE
GCA_001852045.1_ASM185204v1	02-R1593	LIN-4	TRUE
GCA_001847315.1_ASM184731v1	02-R1595	LIN-4	TRUE
GCA_001849285.1_ASM184928v1	02-R1612	LIN-4	TRUE
GCA_001852175.1_ASM185217v1	02-R1615	LIN-2	TRUE
GCA_001851135.1_ASM185113v1	02-R1625	LIN-4	TRUE
GCA_001852125.1_ASM185212v1	02-R1636	LIN-4	TRUE
GCA_001850185.1_ASM185018v1	02-R1641	LIN-2	TRUE
GCA_001849805.1_ASM184980v1	02-R1645	LIN-4	TRUE
GCA_001846815.1_ASM184681v1	02-R1663	LIN-4	TRUE
GCA_001846555.1_ASM184655v1	02-R1664	LIN-4	TRUE
GCA_001851045.1_ASM185104v1	02-R1665	LIN-4	TRUE
GCF_001852575.1_ASM185257v1	02-R1669	LIN-4	TRUE
GCF_001851185.1_ASM185118v1	02-R1672	LIN-4	TRUE
GCA_001846595.1_ASM184659v1	02-R1675	LIN-4	TRUE
GCA_001852635.1_ASM185263v1	02-R1676	LIN-4	TRUE
GCA_001840905.1_ASM184090v1	02-R1680	LIN-4	TRUE
GCA_001851425.1_ASM185142v1	02-R1683	LIN-4	TRUE
GCA_001851275.1_ASM185127v1	02-R1686	LIN-2	TRUE
GCA_001850005.1_ASM185000v1	02-R1689	LIN-4	TRUE
GCF_001852555.1_ASM185255v1	02-R1698	LIN-4	TRUE
GCA_001849995.1_ASM184999v1	02-R1705	LIN-2	TRUE
GCA_001849865.1_ASM184986v1	02-R1708	LIN-4	TRUE
GCA_001850275.1_ASM185027v1	02-R1721	LIN-2	TRUE
GCA_001849785.1_ASM184978v1	02-R1742	LIN-2	TRUE
GCA_002128865.1_ASM212886v1	02-R1752	LIN-2	TRUE
GCA_002129085.1_ASM212908v1	02-R1811	LIN-4	TRUE
GCA_001850405.1_ASM185040v1	02-R1813	LIN-4	TRUE
GCA_001852245.1_ASM185224v1	02-R1818	LIN-4	TRUE
GCA_001851725.1_ASM185172v1	02-R1825	LIN-2	TRUE
GCA_001846995.1_ASM184699v1	02-R1842	LIN-4	TRUE
GCA_001846975.1_ASM184697v1	02-R1847	LIN-4	TRUE
GCA_001846735.1_ASM184673v1	02-R1850	LIN-4	TRUE
GCA_001846785.1_ASM184678v1	02-R1851	LIN-4	TRUE
GCF_001850375.1_ASM185037v1	02-R1858	LIN-4	TRUE
GCA_001852925.1_ASM185292v1	02-R1862	LIN-4	TRUE
GCF_001852725.1_ASM185272v1	02-R1864	LIN-4	TRUE
GCA_001846885.1_ASM184688v1	02-R1881	LIN-4	TRUE
GCA_001846865.1_ASM184686v1	02-R1896	LIN-4	TRUE
GCA_001846895.1_ASM184689v1	02-R1897	LIN-4	TRUE
GCF_001850365.1_ASM185036v1	02-R1903	LIN-4	TRUE
GCA_001846965.1_ASM184696v1	02-R1904	LIN-4	TRUE
GCA_001846745.1_ASM184674v1	02-R1930	LIN-4	TRUE
GCA_001852795.1_ASM185279v1	02-R1933	LIN-4	TRUE
GCA_001852815.1_ASM185281v1	02-R1943	LIN-4	TRUE
GCA_001850345.1_ASM185034v1	02-R1944	LIN-4	TRUE
GCA_001841005.1_ASM184100v1	02-R1945	LIN-4	TRUE
GCF_001851365.1_ASM185136v1	02-R1947	LIN-4	TRUE
GCF_001848655.1_ASM184865v1	02-R1951	LIN-2	TRUE
GCA_001852085.1_ASM185208v1	02-R1953	LIN-4	TRUE
GCA_001852425.1_ASM185242v1	02-R1955	LIN-4	TRUE
GCA_001846905.1_ASM184690v1	02-R1956	LIN-4	TRUE
GCA_001322145.1_6954_1_56	0217M	LIN-2	TRUE
GCA_001377395.1_6954_1_57	0218N	LIN-2	TRUE
GCA_001377615.1_6954_1_58	0219P	LIN-4	TRUE
GCA_001377335.1_6954_1_80	0221R	LIN-4	TRUE
GCA_001377115.1_6954_1_78	0224V	LIN-2	TRUE
GCA_001379415.1_7755_2_23	0228Z	LIN-2	TRUE
GCA_001322245.1_6954_1_59	0233E	LIN-2	TRUE
GCA_001385215.1_7755_2_25	0235G	LIN-4	TRUE
GCA_001384735.1_7755_2_26	0236H	LIN-4	TRUE
GCA_001324205.1_7755_2_27	0251Z	LIN-4	TRUE
GCA_001383335.1_7755_2_29	0255D	LIN-2	TRUE
GCA_001383155.1_7755_2_30	0259H	LIN-2	TRUE
GCA_001383255.1_7755_2_31	0262L	LIN-4	TRUE
GCA_001383055.1_7755_2_32	0268S	LIN-4	TRUE
GCA_001382175.1_7755_2_34	0273Y	LIN-2	TRUE
GCA_001380455.1_7755_2_35	0275A	LIN-4	TRUE
GCA_001380415.1_7755_2_36	0277C	LIN-4	TRUE
GCA_001323185.1_7755_2_37	0278D	LIN-4	TRUE
GCA_001380715.1_7755_2_38	0280F	LIN-4	TRUE
GCA_001323225.1_7755_2_39	0281G	LIN-4	TRUE
GCA_001381075.1_7755_2_40	0282H	LIN-2	TRUE
GCA_001388755.1_8987_4_19	0283J	LIN-2	TRUE
GCA_001386995.1_8987_4_27	0284K	LIN-2	TRUE
GCA_001377415.1_6972_6_4	0285L	LIN-2	TRUE
GCA_001381435.1_7314_8_68	0286M	LIN-4	TRUE
GCA_001381155.1_7755_2_41	0290R	LIN-4	TRUE
GCA_001381095.1_7755_2_42	0293V	LIN-2	TRUE
GCA_001381275.1_7755_2_43	0296Y	LIN-2	TRUE
GCA_001847595.1_ASM184759v1	03-04003	LIN-4	TRUE
GCA_001845895.1_ASM184589v1	03-R0021	LIN-4	TRUE
GCA_001845865.1_ASM184586v1	03-R0023	LIN-4	TRUE
GCA_001846725.1_ASM184672v1	03-R0060	LIN-4	TRUE
GCA_001848175.1_ASM184817v1	03-R0061	LIN-4	TRUE
GCA_001846685.1_ASM184668v1	03-R0065	LIN-4	TRUE
GCA_001847075.1_ASM184707v1	03-R0088	LIN-4	TRUE
GCA_001847085.1_ASM184708v1	03-R0091	LIN-4	TRUE
GCA_001849745.1_ASM184974v1	03-R0096	LIN-4	TRUE
GCA_001846635.1_ASM184663v1	03-R0099	LIN-4	TRUE
GCA_001847135.1_ASM184713v1	03-R0106	LIN-4	TRUE
GCA_001847125.1_ASM184712v1	03-R0108	LIN-4	TRUE
GCA_001852625.1_ASM185262v1	03-R0131	LIN-2	TRUE
GCA_001850225.1_ASM185022v1	03-R0159	LIN-4	TRUE
GCA_001847245.1_ASM184724v1	03-R0219	LIN-4	TRUE
GCF_001852325.1_ASM185232v1	03-R0221	LIN-4	TRUE
GCA_001845925.1_ASM184592v1	03-R0231	LIN-4	TRUE
GCF_001851195.1_ASM185119v1	03-R0240	LIN-4	TRUE
GCA_001847045.1_ASM184704v1	03-R0259	LIN-4	TRUE
GCA_001847065.1_ASM184706v1	03-R0267	LIN-4	TRUE
GCA_001847175.1_ASM184717v1	03-R0276	LIN-2	TRUE
GCF_001852485.1_ASM185248v1	03-R0278	LIN-4	TRUE
GCA_001846795.1_ASM184679v1	03-R0280	LIN-4	TRUE
GCA_001847285.1_ASM184728v1	03-R0289	LIN-4	TRUE
GCF_001850085.1_ASM185008v1	03-R0290	LIN-2	TRUE
GCA_001847025.1_ASM184702v1	03-R0303	LIN-4	TRUE
GCA_001851955.1_ASM185195v1	03-R0319	LIN-4	TRUE
GCA_001848405.1_ASM184840v1	03-R0324	LIN-4	TRUE
GCA_001847495.1_ASM184749v1	03-R0326	LIN-4	TRUE
GCA_001842875.1_ASM184287v1	03-R0395	LIN-4	TRUE
GCA_001847465.1_ASM184746v1	03-R0400	LIN-4	TRUE
GCA_002129065.1_ASM212906v1	03-R0419	LIN-4	TRUE
GCA_001847405.1_ASM184740v1	03-R0465	LIN-4	TRUE
GCA_001847385.1_ASM184738v1	03-R0467	LIN-4	TRUE
GCA_001847415.1_ASM184741v1	03-R0482	LIN-4	TRUE
GCA_001846465.1_ASM184646v1	03-R0551	LIN-4	TRUE
GCA_001847445.1_ASM184744v1	03-R0555	LIN-4	TRUE
GCA_001847305.1_ASM184730v1	03-R0580	LIN-4	TRUE
GCA_001847675.1_ASM184767v1	03-R0613	LIN-4	TRUE
GCA_001847815.1_ASM184781v1	03-R0717	LIN-4	TRUE
GCA_001847505.1_ASM184750v1	03-R0744	LIN-4	TRUE
GCA_001847645.1_ASM184764v1	03-R0789	LIN-4	TRUE
GCA_001847835.1_ASM184783v1	03-R0824	LIN-4	TRUE
GCA_001846575.1_ASM184657v1	03-R0826	LIN-4	TRUE
GCA_001847745.1_ASM184774v1	03-R0835	LIN-4	TRUE
GCA_001847615.1_ASM184761v1	03-R0839	LIN-4	TRUE
GCA_001847485.1_ASM184748v1	03-R0840	LIN-4	TRUE
GCF_001850495.1_ASM185049v1	03-R0866	LIN-4	TRUE
GCA_001847565.1_ASM184756v1	03-R0877	LIN-4	TRUE
GCA_001851935.1_ASM185193v1	03-R0879	LIN-4	TRUE
GCA_001847205.1_ASM184720v1	03-R0884	LIN-4	TRUE
GCA_001850395.1_ASM185039v1	03-R0909	LIN-4	TRUE
GCF_002129885.1_ASM212988v1	03-R0915	LIN-4	TRUE
GCA_001847725.1_ASM184772v1	03-R0918	LIN-4	TRUE
GCA_001851555.1_ASM185155v1	03-R0947	LIN-4	TRUE
GCA_001840885.1_ASM184088v1	03-R0979	LIN-4	TRUE
GCA_001847545.1_ASM184754v1	03-R0988	LIN-4	TRUE
GCA_001852095.1_ASM185209v1	03-R1082	LIN-4	TRUE
GCA_001849885.1_ASM184988v1	03-R1132	LIN-4	TRUE
GCA_001847755.1_ASM184775v1	03-R1251	LIN-4	TRUE
GCF_001847665.1_ASM184766v1	03-R1256	LIN-4	TRUE
GCA_001847775.1_ASM184777v1	03-R1294	LIN-4	TRUE
GCA_001849915.1_ASM184991v1	03-R1335	LIN-4	TRUE
GCA_001847705.1_ASM184770v1	03-R1348	LIN-4	TRUE
GCA_001852375.1_ASM185237v1	03-R1625	LIN-4	TRUE
GCA_001324265.1_7755_2_44	0305H	LIN-4	TRUE
GCA_001385515.1_7755_2_45	0307K	LIN-2	TRUE
GCA_001377175.1_6954_1_76	0309M	LIN-4	TRUE
GCA_001385755.1_7755_2_47	0311P	LIN-2	TRUE
GCA_001385855.1_7755_2_48	0312Q	LIN-2	TRUE
GCA_001376375.1_6954_1_82	0314S	LIN-4	TRUE
GCA_001376315.1_6954_1_83	0317W	LIN-2	TRUE
GCA_001385935.1_7755_3_49	0319Y	LIN-4	TRUE
GCA_001325325.1_8987_4_43	0322B	LIN-2	TRUE
GCA_001386955.1_8987_4_51	0323C	LIN-2	TRUE
GCA_001389875.1_8987_4_59	0327G	LIN-4	TRUE
GCA_001324345.1_7755_3_50	0328H	LIN-2	TRUE
GCA_002915215.1_ASM291521v1	033-46	LIN-2	TRUE
GCA_001386075.1_7755_3_51	0330K	LIN-2	TRUE
GCA_001322485.1_6954_1_79	0336R	LIN-4	TRUE
GCA_001376895.1_6954_1_84	0341X	LIN-2	TRUE
GCA_001376735.1_6954_1_85	0344A	LIN-4	TRUE
GCA_001377255.1_6954_1_60	0345B	LIN-2	TRUE
GCA_001384315.1_7755_3_52	0346C	LIN-4	TRUE
GCA_001321725.1_6954_8_69	0348E	LIN-2	TRUE
GCA_001322045.1_6954_8_70	0351H	LIN-4	TRUE
GCA_001376295.1_6954_8_71	0352J	LIN-2	TRUE
GCA_001381335.1_7314_8_69	0353K	LIN-4	TRUE
GCA_001384255.1_7755_3_53	0355M	LIN-4	TRUE
GCA_001386335.1_7935_3_96	0358Q	LIN-2	TRUE
GCA_001382475.1_7755_3_54	0364X	LIN-4	TRUE
GCA_001387735.1_8987_4_75	0365Y	LIN-2	TRUE
GCA_001390515.1_8987_4_83	0366Z	LIN-2	TRUE
GCA_001376935.1_6954_8_72	0367A	LIN-2	TRUE
GCA_001382755.1_7755_3_55	0370D	LIN-2	TRUE
GCA_001322125.1_6954_8_73	0372F	LIN-2	TRUE
GCA_001322265.1_6954_8_74	0373G	LIN-4	TRUE
GCA_001377095.1_6972_6_16	0377L	LIN-4	TRUE
GCA_001377235.1_6972_6_17	0378M	LIN-2	TRUE
GCA_001377955.1_6972_6_18	0379N	LIN-4	TRUE
GCA_001377775.1_6972_6_20	0383S	LIN-2	TRUE
GCA_001324925.1_8987_4_91	0385V	LIN-2	TRUE
GCA_001375875.1_6972_6_22	0386W	LIN-2	TRUE
GCA_001382695.1_7755_3_56	0388Y	LIN-2	TRUE
GCA_001323765.1_7755_3_57	0389Z	LIN-2	TRUE
GCA_001377555.1_6972_6_5	0390A	LIN-2	TRUE
GCA_001322285.1_6954_1_96	0391B	LIN-2	TRUE
GCA_001387275.1_8987_4_4	0392C	LIN-2	TRUE
GCA_001382915.1_7755_3_58	0395F	LIN-2	TRUE
GCA_001382835.1_7755_3_59	0397H	LIN-2	TRUE
GCA_001377035.1_6954_7_1	0398J	LIN-4	TRUE
GCA_001381775.1_7755_3_60	0399K	LIN-4	TRUE
GCA_000488915.1_MB04303v1	04-303	LIN-B	TRUE
GCA_001847825.1_ASM184782v1	04-R0102	LIN-4	TRUE
GCA_001847805.1_ASM184780v1	04-R0261	LIN-4	TRUE
GCA_001852265.1_ASM185226v1	04-R0264	LIN-2	TRUE
GCA_001845945.1_ASM184594v1	04-R0265	LIN-2	TRUE
GCA_001847235.1_ASM184723v1	04-R0266	LIN-4	TRUE
GCA_001847585.1_ASM184758v1	04-R0274	LIN-4	TRUE
GCF_001852665.1_ASM185266v1	04-R0275	LIN-4	TRUE
GCA_001847925.1_ASM184792v1	04-R0277	LIN-4	TRUE
GCA_001846825.1_ASM184682v1	04-R0569	LIN-4	TRUE
GCA_001847885.1_ASM184788v1	04-R0594	LIN-2	TRUE
GCA_001847915.1_ASM184791v1	04-R0615	LIN-2	TRUE
GCA_001852225.1_ASM185222v1	04-R0746	LIN-4	TRUE
GCA_001849435.1_ASM184943v1	04-R0766	LIN-4	TRUE
GCA_001848005.1_ASM184800v1	04-R0794	LIN-4	TRUE
GCA_001381815.1_7755_3_61	0400L	LIN-4	TRUE
GCA_001381495.1_7755_3_62	0401M	LIN-2	TRUE
GCA_001377155.1_6954_1_61	0402N	LIN-2	TRUE
GCA_001378135.1_6954_1_62	0403P	LIN-2	TRUE
GCA_001378255.1_6954_1_63	0404Q	LIN-2	TRUE
GCA_001381615.1_7755_3_63	0405R	LIN-2	TRUE
GCA_001321905.1_6972_6_23	0406S	LIN-2	TRUE
GCA_001380215.1_7755_3_64	0413A	LIN-2	TRUE
GCA_001376055.1_6972_6_24	0414B	LIN-2	TRUE
GCA_001376395.1_6972_6_25	0415C	LIN-2	TRUE
GCA_001376235.1_6972_6_26	0416D	LIN-2	TRUE
GCA_001376555.1_6972_6_27	0417E	LIN-2	TRUE
GCA_001377135.1_6972_6_28	0418F	LIN-4	TRUE
GCA_001388435.1_8987_4_20	0427Q	LIN-2	TRUE
GCA_001386875.1_8987_4_28	0428R	LIN-2	TRUE
GCA_001376655.1_6972_6_6	0429S	LIN-4	TRUE
GCA_001380035.1_7755_3_65	0432W	LIN-2	TRUE
GCA_001379935.1_7755_3_66	0433X	LIN-2	TRUE
GCA_001322785.1_7755_3_67	0434Y	LIN-4	TRUE
GCA_001378875.1_7755_3_68	0435Z	LIN-2	TRUE
GCA_001326045.1_8987_4_36	0436A	LIN-2	TRUE
GCA_001376855.1_6972_6_8	0437B	LIN-4	TRUE
GCA_001377495.1_6954_7_2	0438C	LIN-2	TRUE
GCA_001388675.1_8987_4_44	0439D	LIN-4	TRUE
GCA_001377675.1_6954_7_3	0440E	LIN-2	TRUE
GCA_001391275.1_8987_4_52	0441F	LIN-2	TRUE
GCA_001389475.1_8987_4_60	0442G	LIN-2	TRUE
GCA_001322345.1_6954_7_4	0443H	LIN-2	TRUE
GCA_001377695.1_6954_7_6	0445K	LIN-4	TRUE
GCA_001377055.1_6972_6_29	0448N	LIN-4	TRUE
GCA_001377595.1_6972_6_31	0450Q	LIN-2	TRUE
GCA_001377475.1_6972_6_32	0457Y	LIN-4	TRUE
GCA_001378775.1_7755_3_69	0458Z	LIN-2	TRUE
GCA_001377855.1_6954_1_64	0459A	LIN-4	TRUE
GCA_001378315.1_6954_7_7	0460B	LIN-2	TRUE
GCA_001389175.1_8987_4_68	0462D	LIN-2	TRUE
GCA_001324985.1_8987_4_76	0464F	LIN-4	TRUE
GCA_001378115.1_6954_7_8	0465G	LIN-2	TRUE
GCA_001389935.1_8987_4_84	0466H	LIN-2	TRUE
GCA_001387575.1_8987_4_92	0468K	LIN-2	TRUE
GCA_001387215.1_8987_4_5	0469L	LIN-2	TRUE
GCA_001322585.1_6972_6_33	0472P	LIN-4	TRUE
GCA_001377735.1_6972_6_34	0473Q	LIN-4	TRUE
GCA_001322685.1_6972_6_35	0475S	LIN-2	TRUE
GCA_001378055.1_6972_6_36	0478W	LIN-2	TRUE
GCA_001322665.1_6972_6_37	0479X	LIN-4	TRUE
GCA_001389195.1_8987_4_13	0481Z	LIN-2	TRUE
GCA_001378635.1_7755_3_70	0482A	LIN-2	TRUE
GCA_001378475.1_7755_3_71	0484C	LIN-2	TRUE
GCA_001322905.1_7755_3_72	0486E	LIN-2	TRUE
GCA_001388575.1_8987_4_21	0495P	LIN-2	TRUE
GCA_001322865.1_7755_3_73	0498S	LIN-4	TRUE
GCA_001846015.1_ASM184601v1	05-13057	LIN-2	TRUE
GCA_001846035.1_ASM184603v1	05-13058	LIN-4	TRUE
GCA_001846095.1_ASM184609v1	05-13060	LIN-4	TRUE
GCA_001847985.1_ASM184798v1	05-13131	LIN-4	TRUE
GCA_001846005.1_ASM184600v1	05-13169	LIN-4	TRUE
GCA_001845745.1_ASM184574v1	05-14290	LIN-4	TRUE
GCA_001845965.1_ASM184596v1	05-14298	LIN-4	TRUE
GCA_001847905.1_ASM184790v1	05-17842	LIN-4	TRUE
GCA_000729765.1_ASM72976v1	05-566	LIN-B	TRUE
GCA_000729755.1_ASM72975v1	05-567	LIN-B	TRUE
GCA_001377815.1_6972_6_38	0502X	LIN-4	TRUE
GCA_001384595.1_7755_3_74	0506B	LIN-2	TRUE
GCA_001376695.1_6972_6_9	0507C	LIN-4	TRUE
GCA_001377935.1_6972_6_39	0508D	LIN-2	TRUE
GCA_001322325.1_6972_6_40	0509E	LIN-2	TRUE
GCA_001377575.1_6972_6_41	0510F	LIN-2	TRUE
GCA_001377635.1_6972_6_42	0511G	LIN-2	TRUE
GCA_001322225.1_6972_6_43	0512H	LIN-2	TRUE
GCA_001322605.1_6954_1_65	0514K	LIN-2	TRUE
GCA_001323965.1_7755_3_75	0516M	LIN-4	TRUE
GCA_001376015.1_6954_1_66	0517N	LIN-2	TRUE
GCA_001383675.1_7755_3_76	0518P	LIN-2	TRUE
GCA_001375915.1_6954_1_67	0519Q	LIN-2	TRUE
GCA_001384215.1_7755_3_77	0520R	LIN-4	TRUE
GCA_001389335.1_8987_4_37	0524W	LIN-4	TRUE
GCA_001383975.1_7755_3_78	0525X	LIN-2	TRUE
GCA_001383275.1_7755_3_79	0527Z	LIN-4	TRUE
GCA_001323785.1_7755_3_80	0528A	LIN-4	TRUE
GCA_001383035.1_7755_3_81	0529B	LIN-4	TRUE
GCA_001323885.1_7755_3_82	0530C	LIN-2	TRUE
GCA_001383395.1_7755_3_83	0532E	LIN-2	TRUE
GCA_001323325.1_7755_3_84	0533F	LIN-4	TRUE
GCA_001381035.1_7755_3_85	0534G	LIN-2	TRUE
GCA_001381195.1_7755_3_86	0536J	LIN-4	TRUE
GCA_001325105.1_8987_4_45	0539M	LIN-2	TRUE
GCA_001391215.1_8987_4_53	0541P	LIN-2	TRUE
GCA_001380735.1_7755_3_87	0543R	LIN-2	TRUE
GCA_001322165.1_6972_6_10	0544S	LIN-4	TRUE
GCA_001376255.1_6972_6_11	0547W	LIN-4	TRUE
GCA_001376595.1_6972_6_12	0548X	LIN-4	TRUE
GCA_001387295.1_8987_4_69	0552B	LIN-2	TRUE
GCA_001377375.1_6972_6_13	0555E	LIN-4	TRUE
GCA_001380895.1_7755_3_88	0556F	LIN-2	TRUE
GCA_001386755.1_8987_4_77	0562M	LIN-2	TRUE
GCA_001377315.1_6972_6_44	0567S	LIN-4	TRUE
GCA_001323165.1_7755_3_89	0570W	LIN-2	TRUE
GCA_001376975.1_6972_6_46	0571X	LIN-2	TRUE
GCA_001377515.1_6972_6_14	0573Z	LIN-4	TRUE
GCA_001389995.1_8987_4_85	0574A	LIN-2	TRUE
GCA_001387615.1_8987_4_93	0575B	LIN-4	TRUE
GCA_001377215.1_6954_1_77	0584L	LIN-2	TRUE
GCA_001380535.1_7755_3_90	0585M	LIN-4	TRUE
GCA_001380635.1_7755_3_91	0589R	LIN-2	TRUE
GCA_001380335.1_7755_3_92	0590S	LIN-2	TRUE
GCA_001324245.1_7755_3_94	0592V	LIN-2	TRUE
GCA_001384935.1_7755_3_95	0593W	LIN-2	TRUE
GCA_001324185.1_7755_3_96	0596Z	LIN-4	TRUE
GCA_001849145.1_ASM184914v1	06-05801	LIN-4	TRUE
GCA_001847965.1_ASM184796v1	06-14433	LIN-4	TRUE
GCA_001845755.1_ASM184575v1	06-18635	LIN-4	TRUE
GCA_001845635.1_ASM184563v1	06-R0222	LIN-4	TRUE
GCA_001384755.1_7314_8_70	0600D	LIN-4	TRUE
GCA_001387135.1_8987_4_6	0601E	LIN-4	TRUE
GCA_001325525.1_8987_4_14	0603G	LIN-2	TRUE
GCA_001389035.1_8987_4_22	0604H	LIN-4	TRUE
GCA_001385275.1_7755_4_1	0608M	LIN-2	TRUE
GCA_001385015.1_7755_4_2	0609N	LIN-2	TRUE
GCA_001375775.1_6954_1_68	0611Q	LIN-2	TRUE
GCA_001390915.1_8987_4_30	0613S	LIN-2	TRUE
GCA_001385455.1_7755_4_3	0616W	LIN-2	TRUE
GCA_001385355.1_7755_4_4	0617X	LIN-4	TRUE
GCA_001322445.1_6972_6_15	0620A	LIN-4	TRUE
GCA_001389295.1_8987_4_38	0622C	LIN-2	TRUE
GCA_001375735.1_6954_1_86	0628J	LIN-2	TRUE
GCA_001384915.1_7314_8_71	0629K	LIN-2	TRUE
GCA_001376335.1_6972_6_47	0630L	LIN-2	TRUE
GCA_001376875.1_6954_1_69	0635R	LIN-4	TRUE
GCA_001322085.1_6954_1_70	0636S	LIN-4	TRUE
GCA_001391255.1_8987_4_54	0638V	LIN-2	TRUE
GCA_001385715.1_7755_4_5	0639W	LIN-2	TRUE
GCA_001376615.1_6954_1_72	0640X	LIN-4	TRUE
GCA_001389355.1_8987_4_62	0645C	LIN-2	TRUE
GCA_001324865.1_8987_4_70	0646D	LIN-4	TRUE
GCA_001324765.1_8987_4_78	0647E	LIN-2	TRUE
GCA_001389735.1_8987_4_86	0649G	LIN-2	TRUE
GCA_001387435.1_8987_4_94	0650H	LIN-2	TRUE
GCA_001387695.1_8987_4_7	0651J	LIN-2	TRUE
GCA_001385655.1_7755_4_6	0653L	LIN-2	TRUE
GCA_001389415.1_8987_4_15	0658R	LIN-2	TRUE
GCA_001325405.1_8987_4_23	0659S	LIN-4	TRUE
GCA_001389015.1_8987_4_39	0663X	LIN-4	TRUE
GCA_001325205.1_8987_4_47	0664Y	LIN-2	TRUE
GCA_001391175.1_8987_4_55	0665Z	LIN-2	TRUE
GCA_001389435.1_8987_4_63	0666A	LIN-2	TRUE
GCA_001385535.1_7755_4_7	0667B	LIN-2	TRUE
GCA_001383995.1_7755_4_8	0668C	LIN-2	TRUE
GCA_001384195.1_7755_4_9	0669D	LIN-2	TRUE
GCA_001384055.1_7755_4_10	0671F	LIN-4	TRUE
GCA_001380955.1_7755_4_11	0672G	LIN-2	TRUE
GCA_001325925.1_8987_4_79	0678N	LIN-4	TRUE
GCA_001380855.1_7755_4_12	0691C	LIN-4	TRUE
GCA_001325565.1_8987_4_87	0693E	LIN-2	TRUE
GCA_001380615.1_7755_4_13	0696H	LIN-2	TRUE
GCA_001846115.1_ASM184611v1	07-05749	LIN-4	TRUE
GCA_001380375.1_7755_4_14	0700M	LIN-2	TRUE
GCA_001381355.1_7755_4_15	0701N	LIN-2	TRUE
GCA_001323305.1_7755_4_16	0702P	LIN-4	TRUE
GCA_001381315.1_7755_4_17	0704R	LIN-2	TRUE
GCA_001380075.1_7755_4_18	0705S	LIN-4	TRUE
GCA_001385495.1_7314_8_72	0710Y	LIN-2	TRUE
GCA_001383555.1_7156_6_36	0716E	LIN-2	TRUE
GCA_001380235.1_7755_4_19	0717F	LIN-4	TRUE
GCA_001380255.1_7755_4_20	0720J	LIN-2	TRUE
GCA_001384715.1_7755_4_21	0721K	LIN-2	TRUE
GCA_001383015.1_7156_6_37	0724N	LIN-4	TRUE
GCA_001384535.1_7755_4_22	0725P	LIN-2	TRUE
GCA_001383135.1_7156_6_38	0728S	LIN-4	TRUE
GCA_001384355.1_7755_4_24	0730V	LIN-4	TRUE
GCA_001384275.1_7755_4_25	0732X	LIN-2	TRUE
GCA_001324905.1_8987_4_95	0733Y	LIN-2	TRUE
GCA_001385615.1_7314_8_73	0734Z	LIN-2	TRUE
GCA_001385775.1_7314_8_74	0738D	LIN-2	TRUE
GCA_001379595.1_7156_6_47	0746M	LIN-4	TRUE
GCA_001385315.1_7755_4_26	0748P	LIN-2	TRUE
GCA_001385135.1_7755_4_27	0749Q	LIN-4	TRUE
GCA_001382715.1_7755_4_28	0750R	LIN-4	TRUE
GCA_001382995.1_7755_4_31	0754W	LIN-2	TRUE
GCA_001383195.1_7755_4_32	0756Y	LIN-2	TRUE
GCA_001383915.1_7755_4_33	0757Z	LIN-2	TRUE
GCA_001384035.1_7755_4_34	0758A	LIN-2	TRUE
GCA_001379755.1_7156_6_48	0761D	LIN-2	TRUE
GCA_001379835.1_7156_7_49	0765H	LIN-4	TRUE
GCA_001379895.1_7156_7_50	0770N	LIN-2	TRUE
GCA_001383655.1_7755_4_36	0772Q	LIN-2	TRUE
GCA_001383795.1_7755_4_37	0773R	LIN-2	TRUE
GCA_001323565.1_7755_4_39	0776V	LIN-2	TRUE
GCA_001385975.1_7156_7_51	0779Y	LIN-2	TRUE
GCA_001381955.1_7755_4_40	0780Z	LIN-2	TRUE
GCA_001381875.1_7755_4_41	0782B	LIN-4	TRUE
GCA_001381695.1_7755_4_42	0784D	LIN-2	TRUE
GCA_001323385.1_7755_4_43	0785E	LIN-2	TRUE
GCA_001381475.1_7755_4_44	0786F	LIN-4	TRUE
GCA_001323365.1_7755_4_45	0787G	LIN-4	TRUE
GCA_001381375.1_7755_4_46	0788H	LIN-4	TRUE
GCA_001323625.1_7755_4_48	0790K	LIN-2	TRUE
GCA_001323645.1_7755_5_49	0793N	LIN-4	TRUE
GCA_001382395.1_7755_5_51	0799V	LIN-2	TRUE
GCA_000749675.1_ASM74967v1	08-08BF2	LIN-B	TRUE
GCA_001846945.1_ASM184694v1	08-R1906	LIN-4	TRUE
GCA_001382495.1_7755_5_52	0802Y	LIN-2	TRUE
GCA_001385895.1_7755_5_53	0805B	LIN-2	TRUE
GCA_001377875.1_6954_7_23	0807D	LIN-2	TRUE
GCA_001376495.1_6954_7_24	0812J	LIN-2	TRUE
GCA_001376635.1_6954_7_25	0813K	LIN-2	TRUE
GCA_001376355.1_6954_7_26	0816N	LIN-2	TRUE
GCA_001322185.1_6954_7_27	0817P	LIN-2	TRUE
GCA_001376755.1_6954_7_28	0818Q	LIN-2	TRUE
GCA_001385815.1_7755_5_54	0820S	LIN-2	TRUE
GCA_000749745.1_ASM74974v1	0822-11	LIN-B	TRUE
GCA_001386115.1_7755_5_56	0822V	LIN-4	TRUE
GCA_001385995.1_7755_5_57	0823W	LIN-2	TRUE
GCA_001323045.1_7755_5_58	0824X	LIN-2	TRUE
GCA_001323065.1_7755_5_59	0825Y	LIN-4	TRUE
GCA_001378755.1_7755_5_60	0826Z	LIN-2	TRUE
GCA_001375855.1_6954_7_29	0828B	LIN-2	TRUE
GCA_001378895.1_7755_5_61	0829C	LIN-2	TRUE
GCA_001321925.1_6954_7_30	0831E	LIN-2	TRUE
GCA_001376115.1_6954_7_31	0833G	LIN-2	TRUE
GCA_001377835.1_6954_7_32	0834H	LIN-2	TRUE
GCA_001378015.1_6954_7_33	0835J	LIN-2	TRUE
GCA_001378175.1_6954_7_34	0836K	LIN-4	TRUE
GCA_001378975.1_7755_5_62	0837L	LIN-2	TRUE
GCA_001378375.1_6954_7_35	0838M	LIN-4	TRUE
GCA_001378355.1_6954_7_36	0839N	LIN-2	TRUE
GCA_001322205.1_6954_7_37	0840P	LIN-2	TRUE
GCA_001377195.1_6954_7_38	0842R	LIN-4	TRUE
GCA_001377435.1_6954_7_39	0843S	LIN-2	TRUE
GCA_001376955.1_6954_7_41	0845V	LIN-4	TRUE
GCA_001376435.1_6954_7_42	0846W	LIN-2	TRUE
GCA_001321985.1_6954_7_43	0847X	LIN-4	TRUE
GCA_001375975.1_6954_7_44	0848Y	LIN-2	TRUE
GCA_001376795.1_6954_7_13	0851B	LIN-4	TRUE
GCA_001322105.1_6954_7_14	0856G	LIN-2	TRUE
GCA_001378495.1_7755_5_63	0857H	LIN-4	TRUE
GCA_001385415.1_7314_8_75	0860L	LIN-2	TRUE
GCA_001381675.1_7156_6_20	0864Q	LIN-2	TRUE
GCA_001379315.1_7755_5_65	0868V	LIN-2	TRUE
GCA_001379395.1_7755_5_66	0869W	LIN-2	TRUE
GCA_001379875.1_7156_6_21	0873A	LIN-2	TRUE
GCA_001379475.1_7755_5_67	0874B	LIN-2	TRUE
GCA_001383075.1_7755_5_68	0875C	LIN-4	TRUE
GCA_001385255.1_7156_6_22	0878F	LIN-2	TRUE
GCA_001383215.1_7755_5_69	0886P	LIN-4	TRUE
GCA_001323865.1_7755_5_70	0887Q	LIN-2	TRUE
GCA_001323925.1_7755_5_71	0888R	LIN-4	TRUE
GCA_001383515.1_7755_5_72	0889S	LIN-4	TRUE
GCA_001387595.1_8987_4_8	0896A	LIN-2	TRUE
GCA_001380555.1_7156_6_39	0897B	LIN-2	TRUE
GCA_001383615.1_7755_5_73	0899D	LIN-2	TRUE
GCA_000729745.1_ASM72974v1	09-1191	LIN-B	TRUE
GCA_000749805.1_ASM74980v1	09-1192	LIN-B	TRUE
GCA_000749685.1_ASM74968v1	09-1193	LIN-B	TRUE
GCA_001383735.1_7755_5_74	0902G	LIN-4	TRUE
GCA_001384015.1_7755_5_75	0903H	LIN-2	TRUE
GCA_001384135.1_7755_5_76	0904J	LIN-4	TRUE
GCA_001321945.1_6954_7_45	0905K	LIN-2	TRUE
GCA_001382275.1_7755_5_77	0906L	LIN-2	TRUE
GCA_001375795.1_6954_7_47	0910Q	LIN-4	TRUE
GCA_001321785.1_6954_7_48	0911R	LIN-2	TRUE
GCA_001384675.1_7755_5_78	0912S	LIN-4	TRUE
GCA_001376215.1_6954_8_50	0915W	LIN-2	TRUE
GCA_001324285.1_7314_8_76	0916X	LIN-2	TRUE
GCA_001384875.1_7755_5_80	0923E	LIN-2	TRUE
GCA_001324145.1_7755_5_81	0925G	LIN-4	TRUE
GCA_001385955.1_7314_8_77	0926H	LIN-2	TRUE
GCA_001386035.1_7314_8_78	0928K	LIN-2	TRUE
GCA_001376515.1_6954_7_15	0932P	LIN-2	TRUE
GCA_001376175.1_6954_7_16	0937V	LIN-2	TRUE
GCA_001377535.1_6954_7_17	0939X	LIN-4	TRUE
GCA_001377355.1_6954_7_18	0940Y	LIN-2	TRUE
GCA_001385155.1_7755_5_82	0942A	LIN-2	TRUE
GCA_001322645.1_6954_7_20	0943B	LIN-2	TRUE
GCA_001378335.1_6954_7_21	0944C	LIN-2	TRUE
GCA_001377755.1_6954_7_22	0945D	LIN-4	TRUE
GCA_001385235.1_7755_5_83	0947F	LIN-2	TRUE
GCA_001322005.1_6954_8_51	0951K	LIN-2	TRUE
GCA_001376675.1_6954_8_52	0953M	LIN-4	TRUE
GCA_001322625.1_6954_7_9	0955P	LIN-4	TRUE
GCA_001321705.1_6954_7_11	0958S	LIN-4	TRUE
GCA_001376915.1_6954_7_12	0960V	LIN-2	TRUE
GCA_001385095.1_7755_5_84	0963Y	LIN-4	TRUE
GCA_001382415.1_7156_7_54	0967C	LIN-2	TRUE
GCA_001379455.1_7755_5_85	0972H	LIN-4	TRUE
GCA_001382535.1_7156_7_55	0977N	LIN-4	TRUE
GCA_001382555.1_7156_7_56	0978P	LIN-2	TRUE
GCA_001382815.1_7156_7_59	0981S	LIN-4	TRUE
GCA_001382895.1_7156_7_60	0987Z	LIN-2	TRUE
GCA_001379655.1_7156_7_61	0988A	LIN-4	TRUE
GCA_001379355.1_7156_7_62	0990C	LIN-4	TRUE
GCA_001379435.1_7156_7_63	0991D	LIN-4	TRUE
GCA_001379075.1_7156_7_64	0992E	LIN-4	TRUE
GCA_001379295.1_7755_5_86	0995H	LIN-2	TRUE
GCA_001379095.1_7755_5_87	0996J	LIN-4	TRUE
GCA_000736275.1_ASM73627v1	0A005DS	LIN-2	TRUE
GCA_000736255.1_ASM73625v1	0A012DS	LIN-2	TRUE
GCA_000736235.1_ASM73623v1	0A029DS	LIN-2	TRUE
GCA_000736215.1_ASM73621v1	0A033DS	LIN-2	TRUE
GCA_000736195.1_ASM73619v1	0A036DS	LIN-2	TRUE
GCA_000736175.1_ASM73617v1	0A087DS	LIN-2	TRUE
GCA_000736155.1_ASM73615v1	0A092DS	LIN-2	TRUE
GCA_000736135.1_ASM73613v1	0A093DS	LIN-2	TRUE
GCA_000736115.1_ASM73611v1	0A094DS	LIN-2	TRUE
GCA_000736095.1_ASM73609v1	0A115DS	LIN-2	TRUE
GCA_000736075.1_ASM73607v1	0A117DS	LIN-2	TRUE
GCA_000736055.1_ASM73605v1	0B026XDR	LIN-2	TRUE
GCA_000736035.1_ASM73603v1	0B049XDR	LIN-2	TRUE
GCA_000736015.1_ASM73601v1	0B070XDR	LIN-2	TRUE
GCA_000735995.1_ASM73599v1	0B076XDR	LIN-2	TRUE
GCA_000735975.1_ASM73597v1	0B123ND	LIN-2	TRUE
GCA_000735955.1_ASM73595v1	0B169XDR	LIN-2	TRUE
GCA_000735935.1_ASM73593v1	0B218DS	LIN-2	TRUE
GCA_000735915.1_ASM73591v1	0B222DS	LIN-2	TRUE
GCA_000735895.1_ASM73589v1	0B228DS	LIN-2	TRUE
GCA_000735875.1_ASM73587v1	0B229DS	LIN-2	TRUE
GCA_000735855.1_ASM73585v1	0B235DS	LIN-2	TRUE
GCA_000735835.1_ASM73583v1	0B259XDR	LIN-2	TRUE
GCA_000735815.1_ASM73581v1	0B329XDR	LIN-2	TRUE
GCA_001439455.1_ASM143945v1	10	LIN-4	TRUE
GCA_001379115.1_7156_7_65	1002Q	LIN-2	TRUE
GCA_000649615.1_Myco_tube_1010SM_V1	1010SM	LIN-4	TRUE
GCA_001380835.1_7755_5_88	1011A	LIN-4	TRUE
GCA_001378835.1_7156_7_66	1012B	LIN-4	TRUE
GCA_001380975.1_7755_5_89	1016F	LIN-2	TRUE
GCA_001322745.1_7156_7_67	1017G	LIN-2	TRUE
GCA_001322805.1_7156_7_68	1024P	LIN-4	TRUE
GCA_001378555.1_7156_7_69	1029V	LIN-2	TRUE
GCA_001322725.1_7156_7_70	1030W	LIN-2	TRUE
GCA_000568275.1_Mycobacterium_tuberculosis_HSZ10223	1034	LIN-2	TRUE
GCA_001383755.1_7156_7_71	1039F	LIN-2	TRUE
GCA_001383895.1_7156_7_72	1040G	LIN-2	TRUE
GCA_001380395.1_7755_5_90	1042J	LIN-2	TRUE
GCA_001384115.1_7156_7_73	1047P	LIN-2	TRUE
GCA_001380575.1_7755_5_91	1048Q	LIN-2	TRUE
GCA_001384235.1_7156_6_1	1049R	LIN-2	TRUE
GCA_001384375.1_7156_6_2	1052V	LIN-2	TRUE
GCA_001384995.1_7156_6_3	1053W	LIN-4	TRUE
GCA_001382135.1_7755_5_92	1054X	LIN-4	TRUE
GCA_001385295.1_7156_6_4	1060D	LIN-2	TRUE
GCA_001384955.1_7156_6_6	1065J	LIN-4	TRUE
GCA_001384855.1_7156_6_7	1066K	LIN-2	TRUE
GCA_001383575.1_7156_6_8	1067L	LIN-4	TRUE
GCA_001382195.1_7755_5_94	1070P	LIN-2	TRUE
GCA_001383475.1_7156_6_9	1071Q	LIN-2	TRUE
GCA_001323805.1_7156_6_10	1072R	LIN-4	TRUE
GCA_001385075.1_7156_6_24	1073S	LIN-2	TRUE
GCA_001384775.1_7156_6_26	1076W	LIN-4	TRUE
GCA_001384615.1_7156_6_27	1079Z	LIN-4	TRUE
GCA_001381915.1_7755_5_95	1080A	LIN-2	TRUE
GCA_001673535.1_ASM167353v1	1081908.1	NONE	FALSE
GCA_001384515.1_7156_6_28	1082C	LIN-2	TRUE
GCA_001381995.1_7755_5_96	1084E	LIN-4	TRUE
GCA_001324105.1_7156_6_29	1086G	LIN-4	TRUE
GCA_001665235.1_ASM166523v1	1100029.7	NONE	FALSE
GCA_001380275.1_7769_7_1	1102Z	LIN-4	TRUE
GCF_000353205.1_Morygis1.0	112400015	LIN-B	TRUE
GCA_001383115.1_7156_7_74	1126A	LIN-2	TRUE
GCA_001383295.1_7156_7_75	1127B	LIN-2	TRUE
GCA_001383375.1_7156_7_76	1128C	LIN-2	TRUE
GCA_001323905.1_7156_7_77	1136L	LIN-2	TRUE
GCA_001672935.1_ASM167293v1	1137317.9	NONE	FALSE
GCA_001383535.1_7156_7_78	1137M	LIN-4	TRUE
GCA_001380355.1_7769_7_2	1162P	LIN-2	TRUE
GCA_001665395.1_ASM166539v1	1164966.3	NONE	FALSE
GCA_001668575.1_ASM166857v1	1164985.4	NONE	FALSE
GCA_001380195.1_7769_7_3	1164R	LIN-3	TRUE
GCA_001673555.1_ASM167355v1	1165178.9	NONE	FALSE
GCA_001673415.1_ASM167341v1	1165196.3	NONE	FALSE
GCA_001673235.1_ASM167323v1	1165549.7	NONE	FALSE
GCA_000649595.1_Myco_tube_1173CS_V1	1173CS	LIN-4	TRUE
GCA_001324125.1_7769_7_5	1176E	LIN-2	TRUE
GCA_001324045.1_7769_7_6	1178G	LIN-4	TRUE
GCA_001384435.1_7769_7_7	1182L	LIN-4	TRUE
GCA_001384395.1_7769_7_8	1186Q	LIN-2	TRUE
GCA_001376815.1_6954_8_53	1187R	LIN-4	TRUE
GCA_001385055.1_7769_7_9	1188S	LIN-4	TRUE
GCA_001376995.1_6954_8_54	1190V	LIN-4	TRUE
GCA_001383495.1_7769_7_11	1191W	LIN-4	TRUE
GCA_001321745.1_6954_8_55	1192X	LIN-4	TRUE
GCA_001321765.1_6954_8_56	1193Y	LIN-4	TRUE
GCA_002040725.1_ASM204072v1	11L4601	LIN-1	TRUE
GCA_001544815.1_ASM154481v1	12	LIN-B	TRUE
GCA_001114085.1_8080_8_20	1200172	LIN-4	TRUE
GCA_001091965.1_8080_8_19	1200782	LIN-4	TRUE
GCA_001383315.1_7769_7_12	1203J	LIN-4	TRUE
GCA_001383415.1_7769_7_13	1230N	LIN-2	TRUE
GCA_001383235.1_7769_7_14	1233R	LIN-2	TRUE
GCA_001383095.1_7769_7_15	1237W	LIN-2	TRUE
GCA_001377275.1_6954_8_75	1239Y	LIN-2	TRUE
GCA_001673405.1_ASM167340v1	1245111.1	NONE	FALSE
GCA_001673615.1_ASM167361v1	1245499	NONE	FALSE
GCA_001673055.1_ASM167305v1	1245801.1	NONE	FALSE
GCA_001672915.1_ASM167291v1	1245805.9	NONE	FALSE
GCA_001669335.1_ASM166933v1	1245852.3	NONE	FALSE
GCA_001384095.1_7769_7_16	1250K	LIN-2	TRUE
GCA_001383955.1_7769_7_17	1256R	LIN-2	TRUE
GCA_001383815.1_7769_7_18	1268E	LIN-2	TRUE
GCA_001323985.1_7769_7_19	1269F	LIN-4	TRUE
GCA_001379055.1_7769_7_20	1271H	LIN-2	TRUE
GCA_001668625.1_ASM166862v1	1274756.6	NONE	FALSE
GCA_001668615.1_ASM166861v1	1274761	NONE	FALSE
GCA_001379375.1_7769_7_21	1284X	LIN-2	TRUE
GCA_001385875.1_7156_7_53	1292F	LIN-4	TRUE
GCA_001381935.1_7156_7_93	1295J	LIN-4	TRUE
GCA_001017695.1_ASM101769v1	13-2459	LIN-2	TRUE
GCA_000797435.1_ASM79743v1	13-3935	LIN-4	TRUE
GCA_000981265.1_ASM98126v1	13-4152	LIN-2	TRUE
GCA_001097325.1_8080_8_21	1300037	LIN-2	TRUE
GCA_001099065.1_8080_8_25	1300039	LIN-4	TRUE
GCA_001350815.1_8080_8_23	1300215	LIN-4	TRUE
GCA_001350715.1_8080_8_22	1300325	LIN-2	TRUE
GCA_001105945.1_8080_8_24	1301087	LIN-4	TRUE
GCA_001350875.1_8080_8_26	1301088	LIN-4	TRUE
GCA_001379235.1_7769_7_22	1309Z	LIN-2	TRUE
GCA_001384635.1_7156_7_84	1323P	LIN-2	TRUE
GCA_001384495.1_7156_7_85	1324Q	LIN-4	TRUE
GCA_001325345.1_8987_4_24	1325R	LIN-2	TRUE
GCA_001378615.1_7769_7_23	1334B	LIN-4	TRUE
GCA_001378715.1_7769_7_24	1336D	LIN-4	TRUE
GCA_001673395.1_ASM167339v1	1337782.3	LIN-4	TRUE
GCA_001673125.1_ASM167312v1	1337842.4	LIN-4	TRUE
GCA_001378515.1_7769_7_25	1342K	LIN-2	TRUE
GCA_001390975.1_8987_4_32	1343L	LIN-4	TRUE
GCA_001381415.1_7314_8_88	1346P	LIN-2	TRUE
GCA_001322765.1_7769_7_26	1353X	LIN-2	TRUE
GCA_001325245.1_8987_4_40	1355Z	LIN-2	TRUE
GCA_001378815.1_7769_7_27	1358C	LIN-2	TRUE
GCA_001380095.1_7769_7_28	1359D	LIN-2	TRUE
GCA_001388215.1_8987_4_48	1361F	LIN-2	TRUE
GCA_001379975.1_7769_7_29	1362G	LIN-2	TRUE
GCA_001385915.1_7769_7_30	1366L	LIN-2	TRUE
GCA_001389275.1_8987_4_64	1370Q	LIN-2	TRUE
GCA_001385575.1_7769_7_31	1371R	LIN-2	TRUE
GCA_001390655.1_8987_4_80	1376X	LIN-1	TRUE
GCA_001389755.1_8987_4_88	1377Y	LIN-2	TRUE
GCA_001385735.1_7769_7_32	1391N	LIN-2	TRUE
GCA_001385395.1_7769_7_33	1392P	LIN-2	TRUE
GCA_001324305.1_7769_7_34	1397V	LIN-4	TRUE
GCA_001385435.1_7769_7_35	1409H	LIN-2	TRUE
GCA_000382405.1_ASM38240v1	141	NONE	FALSE
GCA_001382855.1_7769_7_37	1414N	LIN-2	TRUE
GCA_001382735.1_7769_7_38	1418S	LIN-4	TRUE
GCA_001382595.1_7769_7_39	1422X	LIN-2	TRUE
GCA_001673155.1_ASM167315v1	1423905.2	NONE	FALSE
GCA_000649575.1_Myco_tube_1429BH_V1	1429BH	LIN-4	TRUE
GCA_000649555.1_Myco_tube_1430BH_V1	1430BH	LIN-4	TRUE
GCA_001380155.1_7769_7_40	1432H	LIN-2	TRUE
GCA_001380015.1_7769_7_41	1446Y	LIN-2	TRUE
GCA_001380915.1_7156_7_94	1450C	LIN-2	TRUE
GCA_001379995.1_7769_7_42	1451D	LIN-2	TRUE
GCA_001378935.1_7769_7_43	1455H	LIN-4	TRUE
GCA_001377655.1_6954_8_77	1456J	LIN-4	TRUE
GCA_001378795.1_7769_7_44	1457K	LIN-2	TRUE
GCF_001855255.1_ASM185525v1	1458	LIN-2	TRUE
GCA_001387355.1_8987_4_96	1461P	LIN-2	TRUE
GCA_001672975.1_ASM167297v1	1465703	NONE	FALSE
GCA_001378155.1_6954_8_80	1466V	LIN-4	TRUE
GCA_001378415.1_6954_8_81	1467W	LIN-2	TRUE
GCA_001378195.1_6954_8_82	1469Y	LIN-2	TRUE
GCA_001378295.1_6954_8_83	1470Z	LIN-4	TRUE
GCA_001377715.1_6954_8_84	1471A	LIN-2	TRUE
GCA_001377975.1_6954_8_85	1472B	LIN-4	TRUE
GCA_001377995.1_6954_8_86	1473C	LIN-2	TRUE
GCA_001322365.1_6954_8_87	1474D	LIN-2	TRUE
GCA_001322425.1_6954_8_88	1475E	LIN-2	TRUE
GCA_001665365.1_ASM166536v1	1477680.9	NONE	FALSE
GCA_001378695.1_7769_7_46	1477G	LIN-2	TRUE
GCA_001665255.1_ASM166525v1	1482268.1	NONE	FALSE
GCA_001672995.1_ASM167299v1	1482292.6	NONE	FALSE
GCA_001376835.1_6954_8_90	1487S	LIN-2	TRUE
GCA_001389155.1_8898_8_9	1492Y	LIN-2	TRUE
GCA_001350855.1_8080_8_28	1500034	LIN-2	TRUE
GCA_001099745.1_8080_8_30	1500108	LIN-4	TRUE
GCA_001121545.1_8080_8_32	1500176	LIN-1	TRUE
GCA_001169565.1_8080_8_27	1500283	LIN-2	TRUE
GCA_001141705.1_8080_8_31	1500524	LIN-1	TRUE
GCA_001378535.1_7769_7_47	1502J	LIN-2	TRUE
GCA_001379495.1_7769_7_48	1503K	LIN-4	TRUE
GCA_001379215.1_7769_8_49	1504L	LIN-4	TRUE
GCA_001380435.1_7314_8_80	1506N	LIN-2	TRUE
GCA_001391075.1_8898_8_17	1507P	LIN-4	TRUE
GCA_001323205.1_7314_8_81	1509R	LIN-2	TRUE
GCA_001381175.1_7769_8_50	1513W	LIN-2	TRUE
GCA_001383175.1_7769_8_51	1518B	LIN-2	TRUE
GCA_001382975.1_7769_8_52	1519C	LIN-2	TRUE
GCA_001323945.1_7769_8_53	1522F	LIN-2	TRUE
GCA_001380795.1_7314_8_82	1523G	LIN-2	TRUE
GCA_001384415.1_7156_6_30	1524H	LIN-4	TRUE
GCA_001384075.1_7156_6_31	1530P	LIN-2	TRUE
GCA_001325885.1_8898_8_33	1532R	LIN-2	TRUE
GCA_001390895.1_8898_8_41	1535V	LIN-2	TRUE
GCA_001387915.1_8898_8_49	1537X	LIN-2	TRUE
GCA_001390115.1_8898_8_57	1538Y	LIN-4	TRUE
GCA_001383635.1_7156_6_32	1540A	LIN-4	TRUE
GCA_001383775.1_7156_6_33	1542C	LIN-2	TRUE
GCA_001380995.1_7314_8_83	1545F	LIN-2	TRUE
GCA_000373905.1_ASM37390v1	155	NONE	FALSE
GCA_001383455.1_7769_8_54	1550L	LIN-2	TRUE
GCA_001383855.1_7769_8_55	1551M	LIN-4	TRUE
GCA_001383715.1_7769_8_56	1552N	LIN-2	TRUE
GCA_001665295.1_ASM166529v1	1554424.7	NONE	FALSE
GCA_001323265.1_7314_8_84	1555R	LIN-4	TRUE
GCA_001376715.1_6954_8_91	1558V	LIN-2	TRUE
GCA_001376535.1_6954_8_92	1559W	LIN-2	TRUE
GCA_001323245.1_7314_8_85	1561Y	LIN-2	TRUE
GCA_001380475.1_7156_6_11	1565C	LIN-2	TRUE
GCA_001383595.1_7769_8_57	1570H	LIN-2	TRUE
GCA_001324025.1_7769_8_58	1586A	LIN-2	TRUE
GCA_001383935.1_7769_8_59	1588C	LIN-2	TRUE
GCA_001384475.1_7769_8_60	1589D	LIN-4	TRUE
GCA_001380875.1_7156_6_13	1592G	LIN-4	TRUE
GCA_001380755.1_7156_6_14	1593H	LIN-2	TRUE
GCA_001382035.1_7156_6_15	1594J	LIN-2	TRUE
GCA_001078615.1_ASM107861v1	1595	LIN-B	TRUE
GCA_001381895.1_7156_6_16	1595K	LIN-2	TRUE
GCA_001382155.1_7156_6_17	1596L	LIN-2	TRUE
GCA_001382215.1_7156_6_18	1601R	LIN-4	TRUE
GCA_001376275.1_6954_8_93	1604V	LIN-4	TRUE
GCA_001376135.1_6954_8_94	1605W	LIN-2	TRUE
GCA_001375955.1_6954_8_57	1607Y	LIN-4	TRUE
GCA_001376075.1_6954_8_59	1613E	LIN-4	TRUE
GCA_001386795.1_8898_8_65	1614F	LIN-4	TRUE
GCA_001322305.1_6954_8_60	1615G	LIN-4	TRUE
GCA_001377015.1_6954_8_61	1616H	LIN-4	TRUE
GCA_001378275.1_6954_8_62	1617J	LIN-4	TRUE
GCA_001378075.1_6954_8_63	1623Q	LIN-2	TRUE
GCA_001378035.1_6954_8_65	1627V	LIN-2	TRUE
GCA_001322545.1_6954_8_66	1633B	LIN-2	TRUE
GCA_001321805.1_6954_8_67	1634C	LIN-4	TRUE
GCA_001376095.1_6954_8_68	1636E	LIN-4	TRUE
GCA_001384555.1_7769_8_61	1638G	LIN-4	TRUE
GCA_001322945.1_7156_7_86	1645P	LIN-2	TRUE
GCA_001384695.1_7769_8_62	1648S	LIN-2	TRUE
GCA_001322965.1_7156_7_87	1650V	LIN-2	TRUE
GCA_001384795.1_7769_8_63	1653Y	LIN-2	TRUE
GCA_001384835.1_7769_8_64	1654Z	LIN-2	TRUE
GCA_001385035.1_7769_8_65	1657C	LIN-2	TRUE
GCA_001379555.1_7156_7_88	1659E	LIN-2	TRUE
GCA_001379635.1_7156_7_89	1660F	LIN-4	TRUE
GCA_001379715.1_7156_7_90	1673V	LIN-4	TRUE
GCA_001323505.1_7156_7_91	1678A	LIN-2	TRUE
GCA_001323465.1_7156_7_92	1679B	LIN-2	TRUE
GCA_001385195.1_7769_8_66	1680C	LIN-4	TRUE
GCA_001380315.1_7769_8_67	1690N	LIN-2	TRUE
GCA_001323145.1_7769_8_68	1691P	LIN-4	TRUE
GCA_001323105.1_7769_8_69	1693R	LIN-2	TRUE
GCA_001381715.1_7769_8_70	1694S	LIN-2	TRUE
GCA_001103985.1_8080_8_35	1700089	LIN-2	TRUE
GCA_001172005.1_8080_8_33	1700284	LIN-2	TRUE
GCA_001112325.1_8080_8_37	1700302	LIN-4	TRUE
GCA_001168805.1_8080_8_36	1700745	LIN-2	TRUE
GCA_001350755.1_8080_8_34	1700893	LIN-2	TRUE
GCA_001123765.1_8080_8_38	1700938	LIN-4	TRUE
GCA_001323445.1_7769_8_72	1705E	LIN-2	TRUE
GCA_001381555.1_7769_8_73	1706F	LIN-2	TRUE
GCA_001381655.1_7769_8_74	1709J	LIN-2	TRUE
GCA_001381295.1_7769_8_75	1710K	LIN-2	TRUE
GCA_001381395.1_7769_8_76	1711L	LIN-4	TRUE
GCA_001381055.1_7769_8_77	1712M	LIN-2	TRUE
GCA_001381235.1_7769_8_78	1717S	LIN-2	TRUE
GCA_001381135.1_7314_8_86	1723Z	LIN-2	TRUE
GCA_001381115.1_7769_8_79	1731H	LIN-2	TRUE
GCA_001385795.1_7769_8_80	1732J	LIN-4	TRUE
GCA_001385675.1_7769_8_81	1735M	LIN-2	TRUE
GCA_001385595.1_7769_8_82	1736N	LIN-2	TRUE
GCA_001385475.1_7769_8_83	1737P	LIN-2	TRUE
GCA_001385375.1_7769_8_84	1738Q	LIN-4	TRUE
GCA_001385335.1_7769_8_85	1739R	LIN-2	TRUE
GCA_001324225.1_7769_8_88	1742V	LIN-2	TRUE
GCA_001324165.1_7769_8_89	1743W	LIN-2	TRUE
GCA_001378735.1_7769_8_90	1744X	LIN-4	TRUE
GCA_000649535.1_Myco_tube_1755BN_V1	1755BN	LIN-4	TRUE
GCA_001378855.1_7769_8_91	1755J	LIN-2	TRUE
GCA_001378995.1_7769_8_92	1757L	LIN-2	TRUE
GCA_001323545.1_7769_8_93	1765V	LIN-2	TRUE
GCA_001381975.1_7769_8_94	1766W	LIN-4	TRUE
GCA_001382235.1_7769_8_95	1767X	LIN-2	TRUE
GCA_001382075.1_7841_6_1	1769Z	LIN-2	TRUE
GCA_001381595.1_7841_6_2	1770A	LIN-2	TRUE
GCA_001381535.1_7841_6_3	1772C	LIN-4	TRUE
GCA_001323685.1_7841_6_4	1773D	LIN-2	TRUE
GCA_001323665.1_7841_6_5	1774E	LIN-4	TRUE
GCA_001382515.1_7841_6_6	1780L	LIN-4	TRUE
GCA_001382255.1_7841_6_7	1782N	LIN-2	TRUE
GCA_001382355.1_7841_6_8	1797E	LIN-2	TRUE
GCA_001382875.1_7841_6_9	1798F	LIN-2	TRUE
GCA_000749625.1_ASM74962v1	18-08C	LIN-B	TRUE
GCA_001382955.1_7841_6_10	1802K	LIN-2	TRUE
GCA_001323745.1_7841_6_11	1805N	LIN-2	TRUE
GCA_001323705.1_7841_6_13	1811V	LIN-2	TRUE
GCA_001379795.1_7841_6_14	1814Y	LIN-4	TRUE
GCA_001379855.1_7841_6_15	1815Z	LIN-2	TRUE
GCA_001322985.1_7841_6_16	1816A	LIN-4	TRUE
GCA_001379955.1_7841_6_17	1818C	LIN-2	TRUE
GCA_001380055.1_7841_6_18	1820E	LIN-4	TRUE
GCF_001997465.1_ASM199746v1	1821ADB35	LIN-4	TRUE
GCF_001997495.1_ASM199749v1	1821ADB36	LIN-2	TRUE
GCF_001997525.1_ASM199752v1	1821ADB37	LIN-4	TRUE
GCF_001997545.1_ASM199754v1	1821ADB38	LIN-4	TRUE
GCF_001997565.1_ASM199756v1	1821ADB40	LIN-4	TRUE
GCF_001997585.1_ASM199758v1	1821ADB41	LIN-4	TRUE
GCF_001997605.1_ASM199760v1	1821ADB42	LIN-4	TRUE
GCF_001997625.1_ASM199762v1	1821ADB44	LIN-4	TRUE
GCF_001997665.1_ASM199766v1	1821ADB45	LIN-4	TRUE
GCA_001380135.1_7841_6_19	1821F	LIN-2	TRUE
GCA_001323125.1_7841_6_20	1824J	LIN-2	TRUE
GCA_001322705.1_7841_6_21	1825K	LIN-2	TRUE
GCA_001378435.1_7841_6_22	1830Q	LIN-2	TRUE
GCA_001378595.1_7841_6_23	1831R	LIN-2	TRUE
GCA_001381215.1_7841_6_24	1832S	LIN-4	TRUE
GCA_001323345.1_7841_6_26	1837Y	LIN-2	TRUE
GCA_001323285.1_7841_6_28	1849L	LIN-4	TRUE
GCA_001380595.1_7841_6_29	1850M	LIN-2	TRUE
GCA_001380495.1_7841_6_30	1852P	LIN-2	TRUE
GCA_001380935.1_7841_6_31	1853Q	LIN-2	TRUE
GCA_001380815.1_7841_6_32	1854R	LIN-2	TRUE
GCA_001380775.1_7841_6_33	1858W	LIN-2	TRUE
GCA_001379335.1_7841_6_34	1860Y	LIN-2	TRUE
GCA_001379515.1_7841_6_35	1862A	LIN-4	TRUE
GCA_001379575.1_7841_6_36	1864C	LIN-2	TRUE
GCA_001322925.1_7841_6_37	1867F	LIN-4	TRUE
GCA_001379735.1_7841_6_38	1868G	LIN-2	TRUE
GCA_001379815.1_7841_6_39	1869H	LIN-2	TRUE
GCA_001323005.1_7841_6_40	1870J	LIN-2	TRUE
GCA_001379915.1_7841_6_41	1871K	LIN-2	TRUE
GCA_001380175.1_7841_6_43	1876Q	LIN-2	TRUE
GCA_001382295.1_7841_6_46	1887C	LIN-4	TRUE
GCA_001382375.1_7841_6_47	1890F	LIN-2	TRUE
GCA_001382795.1_7841_7_49	1892H	LIN-2	TRUE
GCF_000835125.1_ASM83512v1	18b	LIN-2	TRUE
GCA_001382635.1_7841_7_51	1900R	LIN-4	TRUE
GCA_001323725.1_7841_7_52	1901S	LIN-2	TRUE
GCA_001383355.1_7841_7_53	1903V	LIN-2	TRUE
GCA_001323585.1_7841_7_54	1904W	LIN-2	TRUE
GCA_001382095.1_7841_7_55	1908A	LIN-2	TRUE
GCA_001381635.1_7841_7_56	1917K	LIN-2	TRUE
GCA_001381515.1_7841_7_57	1919M	LIN-4	TRUE
GCA_001381855.1_7841_7_58	1920N	LIN-2	TRUE
GCA_001323405.1_7841_7_59	1921P	LIN-2	TRUE
GCA_001322825.1_7841_7_61	1942M	LIN-4	TRUE
GCA_001379155.1_7841_7_62	1945Q	LIN-4	TRUE
GCA_001383835.1_7156_6_34	1949V	LIN-2	TRUE
GCA_001379275.1_7841_7_63	1955B	LIN-4	TRUE
GCA_001102685.1_8080_8_17	200066	LIN-2	TRUE
GCA_001159945.1_8080_8_1	200105	LIN-3	TRUE
GCA_001350795.1_8080_8_15	200127	LIN-4	TRUE
GCA_001111885.1_8080_8_5	200135	LIN-4	TRUE
GCA_001384655.1_7841_7_64	2001B	LIN-4	TRUE
GCA_002975475.1_ASM297547v1	2002-0476	LIN-B	TRUE
GCA_001088665.1_9278_1_8	200253	LIN-4	TRUE
GCA_001145765.1_8080_8_3	200353	LIN-1	TRUE
GCA_001350775.1_8080_8_9	200470	LIN-4	TRUE
GCA_001384575.1_7841_7_65	2004E	LIN-2	TRUE
GCA_001083565.1_8080_8_11	200541	LIN-2	TRUE
GCA_002976355.1_ASM297635v1	2006-0077	LIN-B	TRUE
GCA_001350735.1_8080_8_7	200625	LIN-4	TRUE
GCA_001324085.1_7841_7_66	2006G	LIN-2	TRUE
GCA_001384295.1_7841_7_67	2007H	LIN-2	TRUE
GCA_002976295.1_ASM297629v1	2008-0665	LIN-B	TRUE
GCA_001386095.1_7841_7_68	2008J	LIN-2	TRUE
GCA_001136885.1_8080_8_2	201009	LIN-3	TRUE
GCA_001155105.1_8080_8_8	201035	LIN-2	TRUE
GCA_001386015.1_7841_7_69	2010L	LIN-2	TRUE
GCA_002976375.1_ASM297637v1	2011-0565	LIN-B	TRUE
GCA_001350835.1_8080_8_10	201113	LIN-4	TRUE
GCA_001131785.1_8080_8_18	201127	LIN-2	TRUE
GCA_001141625.1_8080_8_6	201150	LIN-4	TRUE
GCA_001324325.1_7841_7_70	2011M	LIN-2	TRUE
GCA_001086985.1_8080_8_12	201314	LIN-4	TRUE
GCA_000982795.1_8080_8_14	201366	LIN-4	TRUE
GCA_001385835.1_7841_7_72	2013P	LIN-4	TRUE
GCA_001164225.1_8080_8_4	201404	LIN-1	TRUE
GCA_001350695.1_8080_8_16	201457	LIN-4	TRUE
GCA_001385635.1_7841_7_73	2015R	LIN-2	TRUE
GCA_001323845.1_7841_7_74	2020X	LIN-2	TRUE
GCA_001323825.1_7841_7_75	2023A	LIN-2	TRUE
GCA_001381575.1_7841_7_77	2027E	LIN-4	TRUE
GCA_001381755.1_7841_7_78	2028F	LIN-2	TRUE
GCA_001381835.1_7841_7_79	2033L	LIN-2	TRUE
GCA_001323485.1_7841_7_80	2034M	LIN-4	TRUE
GCA_001382055.1_7841_7_81	2035N	LIN-2	TRUE
GCA_001382015.1_7841_7_82	2039S	LIN-2	TRUE
GCA_001382115.1_7841_7_83	2042W	LIN-4	TRUE
GCA_001385555.1_7841_7_84	2049D	LIN-2	TRUE
GCA_001385695.1_7841_7_85	2050E	LIN-2	TRUE
GCA_001379015.1_7841_7_86	2051F	LIN-4	TRUE
GCA_001378915.1_7841_7_87	2052G	LIN-2	TRUE
GCA_001388495.1_8898_8_73	2053H	LIN-2	TRUE
GCA_001389075.1_8898_8_81	2068Z	LIN-2	TRUE
GCA_001378575.1_7841_7_88	2069A	LIN-4	TRUE
GCA_001378455.1_7841_7_89	2070B	LIN-2	TRUE
GCA_001379535.1_7841_7_90	2071C	LIN-2	TRUE
GCA_001322885.1_7841_7_91	2072D	LIN-2	TRUE
GCA_001379175.1_7841_7_92	2073E	LIN-2	TRUE
GCA_000649235.1_Myco_tube_2074CJ_V1	2074CJ	LIN-4	TRUE
GCA_001381735.1_7841_7_93	2078K	LIN-2	TRUE
GCA_001323425.1_7841_7_94	2079L	LIN-2	TRUE
GCA_001381455.1_7841_7_95	2080M	LIN-2	TRUE
GCA_001386355.1_7935_3_49	2081N	LIN-2	TRUE
GCA_001386215.1_7935_3_50	2082P	LIN-2	TRUE
GCA_001386155.1_7935_3_51	2083Q	LIN-4	TRUE
GCA_001386255.1_7935_3_52	2084R	LIN-2	TRUE
GCA_001386235.1_7935_3_53	2085S	LIN-4	TRUE
GCA_001386195.1_7935_3_54	2087V	LIN-2	TRUE
GCA_000649495.1_Myco_tube_2088HD_V1	2088HD	LIN-4	TRUE
GCA_001386175.1_7935_3_55	2088W	LIN-2	TRUE
GCA_000649475.1_Myco_tube_2089HD_V1	2089HD	LIN-4	TRUE
GCA_001324365.1_7935_3_56	2089X	LIN-2	TRUE
GCA_001386135.1_7935_3_57	2090Y	LIN-2	TRUE
GCA_000649415.1_Myco_tube_2091HD_V1	2091HD	LIN-4	TRUE
GCA_001386375.1_7935_3_58	2091Z	LIN-2	TRUE
GCA_001386395.1_7935_3_59	2092A	LIN-4	TRUE
GCA_000705805.1_Myco_tube_2092HD_V1	2092HD	LIN-4	TRUE
GCA_000649395.1_Myco_tube_2093HD_V1	2093HD	LIN-4	TRUE
GCA_000649375.1_Myco_tube_2094HD_V1	2094HD	LIN-4	TRUE
GCA_001386275.1_7935_3_60	2095D	LIN-2	TRUE
GCA_001386295.1_7935_3_61	2097F	LIN-2	TRUE
GCA_000705845.1_Myco_tube_2097HD_V1	2097HD	LIN-4	TRUE
GCA_000649355.1_Myco_tube_2099HD_V1	2099HD	LIN-4	TRUE
GCA_000176315.1_ASM17631v1	210	LIN-2	TRUE
GCA_000649335.1_Myco_tube_2100HD_V1	2100HD	LIN-4	TRUE
GCA_000658495.1_Myco_tube_2101HD_V1	2101HD	LIN-4	TRUE
GCA_000711635.1_Myco_tube_2104HD_V1	2104HD	LIN-4	TRUE
GCA_001386315.1_7935_3_62	2111W	LIN-4	TRUE
GCA_001386535.1_7935_3_64	2126M	LIN-4	TRUE
GCA_001386515.1_7935_3_65	2127N	LIN-2	TRUE
GCA_001324385.1_7935_3_66	2128P	LIN-2	TRUE
GCA_001386555.1_7935_3_67	2129Q	LIN-2	TRUE
GCA_001324485.1_7935_3_68	2133V	LIN-2	TRUE
GCA_001386595.1_7935_3_69	2134W	LIN-2	TRUE
GCA_001386575.1_7935_3_70	2135X	LIN-2	TRUE
GCA_001324465.1_7935_3_71	2139B	LIN-2	TRUE
GCA_001324685.1_7935_3_72	2140C	LIN-2	TRUE
GCA_001386655.1_7935_3_73	2142E	LIN-2	TRUE
GCA_001324605.1_7935_3_74	2145H	LIN-2	TRUE
GCA_001386615.1_7935_3_75	2146J	LIN-4	TRUE
GCA_001386635.1_7935_3_76	2150N	LIN-2	TRUE
GCA_001324565.1_7935_3_77	2152Q	LIN-2	TRUE
GCA_001386675.1_7935_3_78	2154S	LIN-2	TRUE
GCA_001386815.1_8898_8_89	2162B	LIN-2	TRUE
GCA_001387375.1_8898_8_2	2163C	LIN-2	TRUE
GCA_001389235.1_8898_8_10	2169J	LIN-2	TRUE
GCA_001391035.1_8898_8_18	2170K	LIN-4	TRUE
GCA_001388035.1_8898_8_26	2171L	LIN-2	TRUE
GCA_001325905.1_8898_8_34	2174P	LIN-2	TRUE
GCA_001325965.1_8898_8_42	2175Q	LIN-2	TRUE
GCA_001387955.1_8898_8_50	2177S	LIN-4	TRUE
GCA_001324725.1_8898_8_66	2180W	LIN-2	TRUE
GCA_001388615.1_8898_8_74	2182Y	LIN-4	TRUE
GCA_001388475.1_8898_8_82	2185B	LIN-4	TRUE
GCA_001386775.1_8898_8_90	2187D	LIN-4	TRUE
GCA_001325505.1_8898_8_3	2195M	LIN-2	TRUE
GCA_000658515.1_Myco_tube_2196MM_V1	2196MM	LIN-4	TRUE
GCA_001325465.1_8898_8_11	2198Q	LIN-2	TRUE
GCA_001325985.1_8898_8_19	2199R	LIN-4	TRUE
GCA_001390855.1_8898_8_35	2202V	LIN-4	TRUE
GCA_001387675.1_8898_8_43	2204X	LIN-4	TRUE
GCA_001388115.1_8898_8_51	2207A	LIN-2	TRUE
GCA_001389955.1_8898_8_59	2208B	LIN-2	TRUE
GCA_001386975.1_8898_8_67	2209C	LIN-2	TRUE
GCF_001545015.1_ASM154501v1	22103	LIN-4	TRUE
GCF_001544955.1_ASM154495v1	22115	LIN-4	TRUE
GCA_001388695.1_8898_8_75	2211E	LIN-2	TRUE
GCA_001387255.1_8898_8_83	2214H	LIN-2	TRUE
GCA_001386715.1_8898_8_91	2215J	LIN-2	TRUE
GCA_001389395.1_8898_8_4	2216K	LIN-2	TRUE
GCA_001390135.1_8898_8_12	2219N	LIN-4	TRUE
GCA_001388635.1_8898_8_28	2225V	LIN-4	TRUE
GCA_001325845.1_8898_8_36	2227X	LIN-4	TRUE
GCA_000649295.1_Myco_tube_2228BH_V1	2228BH	LIN-4	TRUE
GCA_000649275.1_Myco_tube_2229BH_V1	2229BH	LIN-4	TRUE
GCA_000649255.1_Myco_tube_2230BH_V1	2230BH	LIN-4	TRUE
GCA_000705865.1_Myco_tube_2231BH_V1	2231BH	LIN-4	TRUE
GCA_000656655.1_Myco_tube_2233BH_V1	2233BH	LIN-4	TRUE
GCA_001324965.1_8898_8_44	2234E	LIN-2	TRUE
GCA_001388155.1_8898_8_52	2236G	LIN-4	TRUE
GCA_001389835.1_8898_8_60	2237H	LIN-4	TRUE
GCA_001544895.1_ASM154489v1	2242	LIN-2	TRUE
GCA_001388775.1_8898_8_76	2243P	LIN-2	TRUE
GCA_001386915.1_8898_8_92	2248V	LIN-4	TRUE
GCA_001389495.1_8898_8_5	2249W	LIN-2	TRUE
GCA_001324785.1_8898_8_21	2251Y	LIN-4	TRUE
GCA_001325305.1_8898_8_29	2252Z	LIN-2	TRUE
GCA_001390615.1_8898_8_37	2257E	LIN-2	TRUE
GCA_001387755.1_8898_8_45	2266P	LIN-2	TRUE
GCA_001390235.1_8898_8_53	2267Q	LIN-4	TRUE
GCA_001325585.1_8898_8_61	2271V	LIN-4	TRUE
GCA_001386835.1_8898_8_69	2273X	LIN-2	TRUE
GCA_001388835.1_8898_8_77	2275Z	LIN-2	TRUE
GCA_001387035.1_8898_8_85	2276A	LIN-4	TRUE
GCA_001390195.1_8898_8_93	2277B	LIN-2	TRUE
GCA_001544935.1_ASM154493v1	2279	LIN-2	TRUE
GCA_001389535.1_8898_8_6	2279D	LIN-2	TRUE
GCA_001391235.1_8898_8_14	2280E	LIN-2	TRUE
GCA_001386735.1_8898_8_22	2281F	LIN-2	TRUE
GCA_001325265.1_8898_8_30	2283H	LIN-2	TRUE
GCA_001326005.1_8898_8_38	2286L	LIN-4	TRUE
GCA_001387795.1_8898_8_46	2287M	LIN-2	TRUE
GCA_001325705.1_8898_8_54	2290Q	LIN-2	TRUE
GCA_001390775.1_8898_8_62	2291R	LIN-4	TRUE
GCA_001387555.1_8898_8_70	2294V	LIN-2	TRUE
GCA_001388895.1_8898_8_78	2296X	LIN-2	TRUE
GCA_001387015.1_8898_8_86	2297Y	LIN-2	TRUE
GCA_001325665.1_8898_8_94	2298Z	LIN-4	TRUE
GCA_001389595.1_8898_8_7	2302D	LIN-2	TRUE
GCA_001390995.1_8898_8_15	2303E	LIN-4	TRUE
GCA_001388355.1_8898_8_23	2308K	LIN-2	TRUE
GCA_001388515.1_8898_8_31	2309L	LIN-2	TRUE
GCA_001391095.1_8898_8_39	2310M	LIN-2	TRUE
GCA_001387835.1_8898_8_47	2311N	LIN-2	TRUE
GCA_001390155.1_8898_8_55	2312P	LIN-2	TRUE
GCA_001387095.1_8898_8_63	2314R	LIN-4	TRUE
GCA_001387455.1_8898_8_71	2315S	LIN-4	TRUE
GCA_001387115.1_8898_8_87	2317V	LIN-2	TRUE
GCA_001390175.1_8898_8_95	2318W	LIN-2	TRUE
GCA_001389115.1_8898_8_8	2319X	LIN-2	TRUE
GCA_001325145.1_8898_8_24	2323B	LIN-4	TRUE
GCA_001389055.1_8898_8_32	2324C	LIN-4	TRUE
GCA_001390935.1_8898_8_40	2325D	LIN-2	TRUE
GCA_001387875.1_8898_8_48	2326E	LIN-4	TRUE
GCA_001390075.1_8898_8_56	2327F	LIN-2	TRUE
GCA_001387055.1_8898_8_64	2328G	LIN-2	TRUE
GCA_001387635.1_8898_8_72	2333M	LIN-4	TRUE
GCA_001388995.1_8898_8_80	2334N	LIN-4	TRUE
GCA_001387075.1_8898_8_88	2335P	LIN-2	TRUE
GCA_001390095.1_8898_8_96	2336Q	LIN-4	TRUE
GCA_001390035.1_8939_3_1	2337R	LIN-2	TRUE
GCA_001388055.1_8939_3_9	2338S	LIN-2	TRUE
GCA_001390695.1_8939_3_25	2340V	LIN-2	TRUE
GCA_001387815.1_8939_3_33	2341W	LIN-2	TRUE
GCA_001390215.1_8939_3_41	2342X	LIN-2	TRUE
GCA_001390675.1_8939_3_49	2343Y	LIN-4	TRUE
GCA_001388875.1_8939_3_57	2344Z	LIN-2	TRUE
GCA_001325065.1_8939_3_65	2345A	LIN-4	TRUE
GCA_001325425.1_8939_3_73	2347C	LIN-4	TRUE
GCA_001388795.1_8939_3_81	2348D	LIN-2	TRUE
GCA_001390575.1_8939_3_89	2349E	LIN-4	TRUE
GCA_001389895.1_8939_3_2	2351G	LIN-2	TRUE
GCA_001388175.1_8939_3_10	2352H	LIN-2	TRUE
GCA_001391135.1_8939_3_18	2353J	LIN-4	TRUE
GCA_001325945.1_8939_3_26	2356M	LIN-2	TRUE
GCA_001387775.1_8939_3_34	2357N	LIN-4	TRUE
GCA_001325725.1_8939_3_42	2358P	LIN-4	TRUE
GCA_001390815.1_8939_3_50	2360R	LIN-2	TRUE
GCA_001325285.1_8939_3_58	2361S	LIN-4	TRUE
GCA_001389135.1_8939_3_74	2363V	LIN-4	TRUE
GCA_001390395.1_8939_3_90	2365X	LIN-2	TRUE
GCA_001389815.1_8939_3_3	2366Y	LIN-4	TRUE
GCA_001388235.1_8939_3_11	2367Z	LIN-4	TRUE
GCA_001391195.1_8939_3_19	2369B	LIN-2	TRUE
GCA_001389375.1_8939_3_27	2370C	LIN-4	TRUE
GCA_001325025.1_8939_3_35	2371D	LIN-2	TRUE
GCA_001389775.1_8939_3_43	2372E	LIN-2	TRUE
GCA_001390275.1_8939_3_51	2373F	LIN-2	TRUE
GCA_001388715.1_8939_3_59	2376J	LIN-4	TRUE
GCA_001326115.1_8939_3_67	2378L	LIN-4	TRUE
GCA_001389575.1_8939_3_75	2379M	LIN-4	TRUE
GCA_001388855.1_8939_3_83	2381P	LIN-2	TRUE
GCA_001390475.1_8939_3_91	2382Q	LIN-2	TRUE
GCA_001325185.1_8939_3_12	2386V	LIN-2	TRUE
GCA_001390375.1_8939_3_20	2388X	LIN-4	TRUE
GCA_001388095.1_8939_3_28	2390Z	LIN-4	TRUE
GCA_001387855.1_8939_3_36	2391A	LIN-4	TRUE
GCA_001389855.1_8939_3_44	2392B	LIN-4	TRUE
GCA_001390355.1_8939_3_52	2393C	LIN-2	TRUE
GCA_001326025.1_8939_3_68	2395E	LIN-2	TRUE
GCA_001389515.1_8939_3_76	2396F	LIN-4	TRUE
GCA_001388935.1_8939_3_84	2403N	LIN-2	TRUE
GCA_001325745.1_8939_3_92	2405Q	LIN-2	TRUE
GCA_001324825.1_8939_3_13	2411X	LIN-4	TRUE
GCA_001325785.1_8939_3_21	2414A	LIN-2	TRUE
GCA_001387935.1_8939_3_29	2433W	LIN-4	TRUE
GCA_001389675.1_8939_3_45	2438B	LIN-4	TRUE
GCA_001390435.1_8939_3_53	2440D	LIN-4	TRUE
GCA_001388555.1_8939_3_61	2441E	LIN-2	TRUE
GCA_001391155.1_8939_3_69	2462C	LIN-4	TRUE
GCA_001388335.1_8939_3_77	2466G	LIN-4	TRUE
GCA_001388975.1_8939_3_85	2467H	LIN-2	TRUE
GCA_001390315.1_8939_3_93	2472N	LIN-2	TRUE
GCA_001389555.1_8939_3_6	2473P	LIN-2	TRUE
GCA_001387195.1_8939_3_14	2478V	LIN-4	TRUE
GCA_001325825.1_8939_3_22	2481Y	LIN-2	TRUE
GCA_000658475.1_Myco_tube_2482AR_V1	2482AR	LIN-4	TRUE
GCA_001388375.1_8939_3_30	2482Z	LIN-4	TRUE
GCA_000658455.1_Myco_tube_2483AR_V1	2483AR	LIN-4	TRUE
GCA_000649215.1_Myco_tube_2484AR_V1	2484AR	LIN-4	TRUE
GCA_001390055.1_8939_3_46	2484B	LIN-2	TRUE
GCA_000658435.1_Myco_tube_2485AR_V1	2485AR	LIN-4	TRUE
GCA_001390495.1_8939_3_54	2485C	LIN-2	TRUE
GCA_001388595.1_8939_3_62	2486D	LIN-2	TRUE
GCA_001325485.1_8939_3_70	2487E	LIN-2	TRUE
GCA_001388535.1_8939_3_78	2488F	LIN-2	TRUE
GCA_001325385.1_8939_3_86	2489F	LIN-2	TRUE
GCA_001325765.1_8939_3_94	2490H	LIN-2	TRUE
GCA_001387895.1_8939_3_7	2491J	LIN-2	TRUE
GCA_001387415.1_8939_3_15	2492K	LIN-2	TRUE
GCA_001390295.1_8939_3_23	2493L	LIN-4	TRUE
GCA_001388195.1_8939_3_31	2494M	LIN-2	TRUE
GCA_001325685.1_8939_3_39	2495N	LIN-4	TRUE
GCA_001390595.1_8939_3_47	2497Q	LIN-2	TRUE
GCA_001325805.1_8939_3_55	2498R	LIN-2	TRUE
GCA_001853525.1_ASM185352v1	24999	NONE	FALSE
GCA_001388315.1_8939_3_63	2499S	LIN-2	TRUE
GCA_001544855.1_ASM154485v1	25	LIN-6	TRUE
GCA_001325225.1_8939_3_79	2501V	LIN-2	TRUE
GCA_001390875.1_8939_3_87	2502W	LIN-4	TRUE
GCA_001387995.1_8939_3_8	2505Z	LIN-2	TRUE
GCA_001390335.1_8939_3_24	2507B	LIN-4	TRUE
GCA_001388295.1_8939_3_32	2508C	LIN-2	TRUE
GCA_001325645.1_8939_3_40	2511F	LIN-4	TRUE
GCA_001390735.1_8939_3_48	2512G	LIN-2	TRUE
GCA_001387715.1_8939_3_56	2513H	LIN-2	TRUE
GCA_001325165.1_8939_3_64	2514J	LIN-2	TRUE
GCA_001389215.1_8939_3_72	2515K	LIN-4	TRUE
GCA_001388655.1_8939_3_80	2516L	LIN-2	TRUE
GCA_001390535.1_8939_3_88	2517M	LIN-4	TRUE
GCA_001391335.1_8939_3_96	2518N	LIN-2	TRUE
GCA_001390015.1_8987_5_1	2520Q	LIN-2	TRUE
GCA_001325605.1_8987_5_2	2525W	LIN-2	TRUE
GCA_001389915.1_8987_5_3	2526X	LIN-4	TRUE
GCA_001389795.1_8987_5_4	2527Y	LIN-2	TRUE
GCA_001389655.1_8987_5_5	2528Z	LIN-2	TRUE
GCA_001388015.1_8987_5_6	2531C	LIN-2	TRUE
GCA_001325125.1_8987_5_7	2533E	LIN-2	TRUE
GCA_001388275.1_8987_5_9	2535G	LIN-2	TRUE
GCA_001388415.1_8987_5_10	2536H	LIN-2	TRUE
GCA_001386935.1_8987_5_11	2537J	LIN-2	TRUE
GCA_001386855.1_8987_5_12	2538K	LIN-2	TRUE
GCA_001386895.1_8987_5_13	2539L	LIN-2	TRUE
GCA_001387515.1_8987_5_14	2540P	LIN-4	TRUE
GCA_000649455.1_Myco_tube_2541MS_V1	2541MS	LIN-4	TRUE
GCA_000705785.1_Myco_tube_2542MS_V1	2542MS	LIN-4	TRUE
GCA_000649435.1_Myco_tube_2543MS_V1	2543MS	LIN-4	TRUE
GCA_001387475.1_8987_5_15	2549X	LIN-2	TRUE
GCA_001387655.1_8987_5_16	2559H	LIN-4	TRUE
GCA_001324945.1_8987_5_17	2564N	LIN-2	TRUE
GCA_001387235.1_8987_5_18	2565P	LIN-4	TRUE
GCA_001387155.1_8987_5_20	2567R	LIN-2	TRUE
GCA_001389975.1_8987_5_21	2568S	LIN-2	TRUE
GCA_001389715.1_8987_5_23	2570V	LIN-4	TRUE
GCA_001325005.1_8987_5_32	2581G	LIN-2	TRUE
GCA_001388075.1_8987_5_33	2585L	LIN-4	TRUE
GCA_001387975.1_8987_5_34	2586M	LIN-4	TRUE
GCA_001325085.1_8987_5_35	2589Q	LIN-4	TRUE
GCA_001388395.1_8987_5_36	2591S	LIN-4	TRUE
GCA_001387175.1_8987_5_38	2593V	LIN-4	TRUE
GCA_001324845.1_8987_5_39	2594W	LIN-2	TRUE
GCA_001324885.1_8987_5_40	2597Z	LIN-4	TRUE
GCA_001544735.1_ASM154473v1	26	LIN-B	TRUE
GCA_001390255.1_8987_5_41	2601D	LIN-2	TRUE
GCF_001545055.1_ASM154505v1	26105	LIN-3	TRUE
GCA_001390455.1_8987_5_42	2625E	LIN-4	TRUE
GCA_001390415.1_8987_5_43	2626F	LIN-4	TRUE
GCA_001390635.1_8987_5_44	2631L	LIN-3	TRUE
GCA_001390555.1_8987_5_45	2634P	LIN-4	TRUE
GCA_001390835.1_8987_5_46	2636R	LIN-4	TRUE
GCA_001390795.1_8987_5_47	2639V	LIN-2	TRUE
GCA_001390715.1_8987_5_48	2642Y	LIN-4	TRUE
GCA_001942625.1_ASM194262v1	27335	NONE	FALSE
GCA_900107555.1_IMG-taxon_2636416058_annotated_assembly	283MFTsu	NONE	FALSE
GCA_900120545.1_14722_6_1	2926STDY5723422	LIN-4	TRUE
GCA_900121525.1_14722_7_29	2926STDY5723423	LIN-4	TRUE
GCA_900121515.1_14722_7_30	2926STDY5723424	LIN-4	TRUE
GCA_900121555.1_14722_7_31	2926STDY5723425	LIN-4	TRUE
GCA_900120805.1_14722_6_2	2926STDY5723426	LIN-4	TRUE
GCA_900121565.1_14722_7_32	2926STDY5723427	LIN-4	TRUE
GCA_900121585.1_14722_7_33	2926STDY5723428	LIN-4	TRUE
GCA_900121575.1_14722_7_34	2926STDY5723429	LIN-4	TRUE
GCA_900121595.1_14722_7_35	2926STDY5723430	LIN-4	TRUE
GCA_900120735.1_14722_6_3	2926STDY5723431	LIN-4	TRUE
GCA_900121605.1_14722_7_36	2926STDY5723432	LIN-4	TRUE
GCA_900120665.1_14722_6_4	2926STDY5723433	LIN-4	TRUE
GCA_900121615.1_14722_7_37	2926STDY5723434	LIN-4	TRUE
GCA_900121625.1_14722_7_38	2926STDY5723435	LIN-4	TRUE
GCA_900120585.1_14722_6_5	2926STDY5723436	LIN-4	TRUE
GCA_900121635.1_14722_7_39	2926STDY5723437	LIN-2	TRUE
GCA_900120945.1_14722_6_6	2926STDY5723438	LIN-4	TRUE
GCA_900121045.1_14722_6_7	2926STDY5723439	LIN-4	TRUE
GCA_900121165.1_14722_6_8	2926STDY5723440	LIN-4	TRUE
GCA_900121655.1_14722_7_40	2926STDY5723441	LIN-4	TRUE
GCA_900121665.1_14722_7_41	2926STDY5723442	LIN-4	TRUE
GCA_900121675.1_14722_7_42	2926STDY5723443	LIN-4	TRUE
GCA_900121685.1_14722_7_43	2926STDY5723444	LIN-4	TRUE
GCA_900121695.1_14722_7_44	2926STDY5723445	LIN-4	TRUE
GCA_900121705.1_14722_7_45	2926STDY5723446	LIN-4	TRUE
GCA_900127485.1_14722_7_46	2926STDY5723447	LIN-4	TRUE
GCA_900121715.1_14722_7_47	2926STDY5723448	LIN-4	TRUE
GCA_900121275.1_14722_6_9	2926STDY5723449	LIN-4	TRUE
GCA_900120815.1_14722_6_10	2926STDY5723450	LIN-4	TRUE
GCA_900121725.1_14722_7_48	2926STDY5723451	LIN-4	TRUE
GCA_900121735.1_14722_7_49	2926STDY5723452	LIN-4	TRUE
GCA_900120635.1_14722_6_11	2926STDY5723453	LIN-2	TRUE
GCA_900120465.1_14722_6_12	2926STDY5723454	LIN-2	TRUE
GCA_900120655.1_14722_6_13	2926STDY5723455	LIN-4	TRUE
GCA_900120475.1_14722_6_14	2926STDY5723456	LIN-4	TRUE
GCA_900121745.1_14722_7_50	2926STDY5723457	LIN-4	TRUE
GCA_900120595.1_14722_6_15	2926STDY5723458	LIN-4	TRUE
GCA_900121765.1_14722_7_51	2926STDY5723459	LIN-4	TRUE
GCA_900120555.1_14722_6_16	2926STDY5723460	LIN-4	TRUE
GCA_900120825.1_14722_6_17	2926STDY5723461	LIN-4	TRUE
GCA_900121775.1_14722_7_52	2926STDY5723462	LIN-4	TRUE
GCA_900121785.1_14722_7_53	2926STDY5723463	LIN-4	TRUE
GCA_900121795.1_14722_7_54	2926STDY5723464	LIN-4	TRUE
GCA_900121805.1_14722_7_55	2926STDY5723465	LIN-4	TRUE
GCA_900121815.1_14722_7_56	2926STDY5723466	LIN-4	TRUE
GCA_900121825.1_14722_7_57	2926STDY5723467	LIN-4	TRUE
GCA_900121835.1_14722_7_58	2926STDY5723468	LIN-4	TRUE
GCA_900121845.1_14722_7_59	2926STDY5723469	LIN-4	TRUE
GCA_900121855.1_14722_7_60	2926STDY5723470	LIN-4	TRUE
GCA_900121865.1_14722_7_61	2926STDY5723471	LIN-4	TRUE
GCA_900121875.1_14722_7_62	2926STDY5723472	LIN-2	TRUE
GCA_900120515.1_14722_6_18	2926STDY5723473	LIN-4	TRUE
GCA_900127265.1_14722_7_63	2926STDY5723474	LIN-4	TRUE
GCA_900120485.1_14722_6_19	2926STDY5723475	LIN-4	TRUE
GCA_900120835.1_14722_6_20	2926STDY5723476	LIN-B	TRUE
GCA_900121885.1_14722_7_64	2926STDY5723477	LIN-4	TRUE
GCA_900120715.1_14722_6_21	2926STDY5723478	LIN-4	TRUE
GCA_900121895.1_14722_7_65	2926STDY5723479	LIN-4	TRUE
GCA_900120685.1_14722_6_22	2926STDY5723480	LIN-B	TRUE
GCA_900121905.1_14722_7_66	2926STDY5723481	LIN-4	TRUE
GCA_900121915.1_14722_7_67	2926STDY5723482	LIN-4	TRUE
GCA_900121925.1_14722_7_68	2926STDY5723483	LIN-4	TRUE
GCA_900127305.1_14722_7_69	2926STDY5723484	LIN-4	TRUE
GCA_900120435.1_14722_6_23	2926STDY5723485	LIN-4	TRUE
GCA_900121945.1_14722_7_70	2926STDY5723486	LIN-4	TRUE
GCA_900121955.1_14722_7_71	2926STDY5723487	LIN-4	TRUE
GCA_900121965.1_14722_7_72	2926STDY5723488	LIN-4	TRUE
GCA_900120425.1_14722_6_24	2926STDY5723489	LIN-4	TRUE
GCA_900121975.1_14722_7_73	2926STDY5723490	LIN-4	TRUE
GCA_900121985.1_14722_7_74	2926STDY5723491	LIN-4	TRUE
GCA_900121995.1_14722_7_75	2926STDY5723492	LIN-4	TRUE
GCA_900122005.1_14722_7_76	2926STDY5723493	LIN-4	TRUE
GCA_900120455.1_14722_6_25	2926STDY5723494	LIN-4	TRUE
GCA_900122015.1_14722_7_77	2926STDY5723495	LIN-4	TRUE
GCA_900122025.1_14722_7_78	2926STDY5723496	LIN-2	TRUE
GCA_900127245.1_14722_6_26	2926STDY5723497	LIN-4	TRUE
GCA_900122035.1_14722_7_79	2926STDY5723498	LIN-4	TRUE
GCA_900122055.1_14722_7_80	2926STDY5723499	LIN-4	TRUE
GCA_900122065.1_14722_7_81	2926STDY5723500	LIN-4	TRUE
GCA_900122075.1_14722_7_82	2926STDY5723501	LIN-4	TRUE
GCA_900127545.1_14722_7_83	2926STDY5723502	LIN-4	TRUE
GCA_900127325.1_14722_7_84	2926STDY5723503	LIN-4	TRUE
GCA_900122085.1_14722_7_85	2926STDY5723504	LIN-4	TRUE
GCA_900122095.1_14722_7_86	2926STDY5723505	LIN-4	TRUE
GCA_900122105.1_14722_7_87	2926STDY5723506	LIN-4	TRUE
GCA_900122115.1_14722_7_88	2926STDY5723507	LIN-4	TRUE
GCA_900120625.1_14722_6_27	2926STDY5723508	LIN-2	TRUE
GCA_900122125.1_14722_7_89	2926STDY5723509	LIN-4	TRUE
GCA_900122145.1_14722_7_90	2926STDY5723510	LIN-4	TRUE
GCA_900120565.1_14722_6_28	2926STDY5723511	LIN-4	TRUE
GCA_900120615.1_14722_6_29	2926STDY5723512	LIN-2	TRUE
GCA_900122155.1_14722_7_91	2926STDY5723513	LIN-4	TRUE
GCA_900122165.1_14722_7_92	2926STDY5723514	LIN-4	TRUE
GCA_900122175.1_14722_7_93	2926STDY5723515	LIN-4	TRUE
GCA_900122185.1_14722_7_94	2926STDY5723516	LIN-4	TRUE
GCA_900120795.1_14722_6_30	2926STDY5723518	LIN-4	TRUE
GCA_900120705.1_14722_6_31	2926STDY5723519	LIN-4	TRUE
GCA_900120695.1_14722_6_32	2926STDY5723520	LIN-4	TRUE
GCA_900120755.1_14722_6_33	2926STDY5723521	LIN-4	TRUE
GCA_900120505.1_14722_6_34	2926STDY5723522	LIN-4	TRUE
GCA_900120675.1_14722_6_35	2926STDY5723523	LIN-4	TRUE
GCA_900122195.1_14722_7_95	2926STDY5723524	LIN-4	TRUE
GCA_900123035.1_14892_2_1	2926STDY5723525	LIN-4	TRUE
GCA_900120605.1_14722_6_36	2926STDY5723526	LIN-2	TRUE
GCA_900120525.1_14722_6_37	2926STDY5723527	LIN-4	TRUE
GCA_900120535.1_14722_6_38	2926STDY5723528	LIN-4	TRUE
GCA_900120855.1_14722_6_39	2926STDY5723529	LIN-4	TRUE
GCA_900120445.1_14722_6_40	2926STDY5723530	LIN-4	TRUE
GCA_900123125.1_14892_2_2	2926STDY5723531	LIN-2	TRUE
GCA_900120845.1_14722_6_41	2926STDY5723532	LIN-2	TRUE
GCA_900123285.1_14892_2_4	2926STDY5723534	LIN-4	TRUE
GCA_900120495.1_14722_6_42	2926STDY5723535	LIN-4	TRUE
GCA_900120725.1_14722_6_43	2926STDY5723536	LIN-4	TRUE
GCA_900123365.1_14892_2_5	2926STDY5723537	LIN-2	TRUE
GCA_900123535.1_14892_2_7	2926STDY5723539	LIN-4	TRUE
GCA_900123635.1_14892_2_8	2926STDY5723540	LIN-4	TRUE
GCA_900120575.1_14722_6_44	2926STDY5723541	LIN-4	TRUE
GCA_900123715.1_14892_2_9	2926STDY5723542	LIN-4	TRUE
GCA_900123055.1_14892_2_10	2926STDY5723543	LIN-4	TRUE
GCA_900123075.1_14892_2_11	2926STDY5723544	LIN-4	TRUE
GCA_900120645.1_14722_6_45	2926STDY5723545	LIN-4	TRUE
GCA_900120775.1_14722_6_46	2926STDY5723546	LIN-2	TRUE
GCA_900120785.1_14722_6_47	2926STDY5723547	LIN-4	TRUE
GCA_900120765.1_14722_6_48	2926STDY5723548	LIN-B	TRUE
GCA_900120745.1_14722_6_49	2926STDY5723549	LIN-4	TRUE
GCA_900120865.1_14722_6_50	2926STDY5723550	LIN-4	TRUE
GCA_900123065.1_14892_2_12	2926STDY5723551	LIN-2	TRUE
GCA_900127585.1_14722_6_51	2926STDY5723553	LIN-4	TRUE
GCA_900120875.1_14722_6_52	2926STDY5723554	LIN-4	TRUE
GCA_900124595.1_15277_3_50	2926STDY5723555	LIN-4	TRUE
GCA_900123085.1_14892_2_15	2926STDY5723556	LIN-4	TRUE
GCA_900120895.1_14722_6_53	2926STDY5723557	LIN-4	TRUE
GCA_900123095.1_14892_2_16	2926STDY5723558	LIN-4	TRUE
GCA_900123105.1_14892_2_17	2926STDY5723559	LIN-4	TRUE
GCA_900123115.1_14892_2_18	2926STDY5723560	LIN-4	TRUE
GCA_900124605.1_15277_3_51	2926STDY5723561	LIN-4	TRUE
GCA_900123135.1_14892_2_20	2926STDY5723562	LIN-4	TRUE
GCA_900120885.1_14722_6_54	2926STDY5723563	LIN-4	TRUE
GCA_900120905.1_14722_6_55	2926STDY5723564	LIN-4	TRUE
GCA_900123145.1_14892_2_21	2926STDY5723565	LIN-4	TRUE
GCA_900123155.1_14892_2_22	2926STDY5723566	LIN-4	TRUE
GCA_900127225.1_14722_6_56	2926STDY5723567	LIN-4	TRUE
GCA_900120935.1_14722_6_57	2926STDY5723568	LIN-4	TRUE
GCA_900127515.1_14892_2_23	2926STDY5723569	LIN-4	TRUE
GCA_900120915.1_14722_6_58	2926STDY5723570	LIN-4	TRUE
GCA_900120925.1_14722_6_59	2926STDY5723571	LIN-4	TRUE
GCA_900124615.1_15277_3_52	2926STDY5723572	LIN-4	TRUE
GCA_900123165.1_14892_2_25	2926STDY5723573	LIN-4	TRUE
GCA_900120955.1_14722_6_60	2926STDY5723574	LIN-4	TRUE
GCA_900120965.1_14722_6_61	2926STDY5723575	LIN-4	TRUE
GCA_900123175.1_14892_2_26	2926STDY5723576	LIN-4	TRUE
GCA_900123185.1_14892_2_27	2926STDY5723577	LIN-4	TRUE
GCA_900120975.1_14722_6_62	2926STDY5723578	LIN-4	TRUE
GCA_900123205.1_14892_2_28	2926STDY5723579	LIN-4	TRUE
GCA_900127435.1_14892_2_29	2926STDY5723580	LIN-4	TRUE
GCA_900123195.1_14892_2_30	2926STDY5723581	LIN-4	TRUE
GCA_900123215.1_14892_2_31	2926STDY5723582	LIN-4	TRUE
GCA_900123225.1_14892_2_32	2926STDY5723583	LIN-4	TRUE
GCA_900120985.1_14722_6_63	2926STDY5723584	LIN-4	TRUE
GCA_900120995.1_14722_6_64	2926STDY5723585	LIN-4	TRUE
GCA_900121025.1_14722_6_66	2926STDY5723587	LIN-4	TRUE
GCA_900123235.1_14892_2_33	2926STDY5723588	LIN-4	TRUE
GCA_900121035.1_14722_6_67	2926STDY5723589	LIN-4	TRUE
GCA_900123245.1_14892_2_34	2926STDY5723590	LIN-4	TRUE
GCA_900123255.1_14892_2_35	2926STDY5723591	LIN-4	TRUE
GCA_900121005.1_14722_6_68	2926STDY5723592	LIN-4	TRUE
GCA_900121105.1_14722_6_69	2926STDY5723593	LIN-4	TRUE
GCA_900121085.1_14722_6_70	2926STDY5723594	LIN-2	TRUE
GCA_900121055.1_14722_6_71	2926STDY5723595	LIN-4	TRUE
GCA_900121095.1_14722_6_72	2926STDY5723596	LIN-4	TRUE
GCA_900121065.1_14722_6_73	2926STDY5723597	LIN-4	TRUE
GCA_900123265.1_14892_2_36	2926STDY5723598	LIN-4	TRUE
GCA_900123275.1_14892_2_37	2926STDY5723599	LIN-4	TRUE
GCA_900121075.1_14722_6_74	2926STDY5723600	LIN-4	TRUE
GCA_900124625.1_15277_3_53	2926STDY5723601	LIN-4	TRUE
GCA_900121115.1_14722_6_75	2926STDY5723602	LIN-4	TRUE
GCA_900121125.1_14722_6_76	2926STDY5723603	LIN-4	TRUE
GCA_900121145.1_14722_6_77	2926STDY5723604	LIN-4	TRUE
GCA_900121135.1_14722_6_78	2926STDY5723605	LIN-4	TRUE
GCA_900127185.1_14892_2_39	2926STDY5723606	LIN-4	TRUE
GCA_900121155.1_14722_6_79	2926STDY5723607	LIN-4	TRUE
GCA_900121175.1_14722_6_80	2926STDY5723608	LIN-4	TRUE
GCA_900121185.1_14722_6_81	2926STDY5723609	LIN-2	TRUE
GCA_900121195.1_14722_6_82	2926STDY5723610	LIN-4	TRUE
GCA_900121205.1_14722_6_83	2926STDY5723611	LIN-4	TRUE
GCA_900121215.1_14722_6_84	2926STDY5723612	LIN-4	TRUE
GCA_900121225.1_14722_6_85	2926STDY5723614	LIN-4	TRUE
GCA_900121235.1_14722_6_86	2926STDY5723615	LIN-4	TRUE
GCA_900123295.1_14892_2_40	2926STDY5723616	LIN-4	TRUE
GCA_900121245.1_14722_6_87	2926STDY5723617	LIN-4	TRUE
GCA_900121255.1_14722_6_88	2926STDY5723618	LIN-4	TRUE
GCA_900121265.1_14722_6_89	2926STDY5723619	LIN-4	TRUE
GCA_900121295.1_14722_6_90	2926STDY5723620	LIN-4	TRUE
GCA_900127565.1_14892_2_41	2926STDY5723621	LIN-4	TRUE
GCA_900121285.1_14722_6_91	2926STDY5723622	LIN-4	TRUE
GCA_900121305.1_14722_6_92	2926STDY5723623	LIN-4	TRUE
GCA_900121315.1_14722_6_93	2926STDY5723624	LIN-4	TRUE
GCA_900121325.1_14722_6_94	2926STDY5723625	LIN-4	TRUE
GCA_900121335.1_14722_6_95	2926STDY5723626	LIN-4	TRUE
GCA_900123785.1_14893_2_1	2926STDY5723627	LIN-4	TRUE
GCA_900123305.1_14892_2_42	2926STDY5723628	LIN-4	TRUE
GCA_900123865.1_14893_2_2	2926STDY5723629	LIN-4	TRUE
GCA_900127385.1_14893_2_3	2926STDY5723630	LIN-4	TRUE
GCA_900123315.1_14892_2_43	2926STDY5723631	LIN-4	TRUE
GCA_900124035.1_14893_2_4	2926STDY5723632	LIN-4	TRUE
GCA_900124135.1_14893_2_5	2926STDY5723633	LIN-1	TRUE
GCA_900124245.1_14893_2_6	2926STDY5723634	LIN-4	TRUE
GCA_900124345.1_14893_2_7	2926STDY5723635	LIN-4	TRUE
GCA_900124435.1_14893_2_8	2926STDY5723636	LIN-4	TRUE
GCA_900124545.1_14893_2_9	2926STDY5723637	LIN-4	TRUE
GCA_900123325.1_14892_2_44	2926STDY5723638	LIN-4	TRUE
GCA_900127165.1_14893_2_10	2926STDY5723639	LIN-4	TRUE
GCA_900123795.1_14893_2_11	2926STDY5723640	LIN-4	TRUE
GCA_900127345.1_14893_2_12	2926STDY5723641	LIN-4	TRUE
GCA_900123805.1_14893_2_13	2926STDY5723642	LIN-4	TRUE
GCA_900123815.1_14893_2_14	2926STDY5723643	LIN-4	TRUE
GCA_900123335.1_14892_2_45	2926STDY5723644	LIN-4	TRUE
GCA_900127175.1_14893_2_15	2926STDY5723645	LIN-4	TRUE
GCA_900123825.1_14893_2_16	2926STDY5723646	LIN-4	TRUE
GCA_900123835.1_14893_2_17	2926STDY5723647	LIN-4	TRUE
GCA_900127135.1_14892_2_46	2926STDY5723648	LIN-4	TRUE
GCA_900123845.1_14893_2_18	2926STDY5723649	LIN-4	TRUE
GCA_900123855.1_14893_2_19	2926STDY5723650	LIN-4	TRUE
GCA_900123885.1_14893_2_20	2926STDY5723651	LIN-4	TRUE
GCA_900127355.1_14893_2_21	2926STDY5723652	LIN-4	TRUE
GCA_900123875.1_14893_2_22	2926STDY5723653	LIN-4	TRUE
GCA_900127215.1_14893_2_23	2926STDY5723654	LIN-4	TRUE
GCA_900127275.1_14893_2_24	2926STDY5723656	LIN-4	TRUE
GCA_900123895.1_14893_2_25	2926STDY5723657	LIN-4	TRUE
GCA_900123345.1_14892_2_48	2926STDY5723658	LIN-4	TRUE
GCA_900123905.1_14893_2_26	2926STDY5723659	LIN-4	TRUE
GCA_900123915.1_14893_2_27	2926STDY5723660	LIN-4	TRUE
GCA_900123925.1_14893_2_28	2926STDY5723661	LIN-4	TRUE
GCA_900127495.1_14893_2_29	2926STDY5723662	LIN-4	TRUE
GCA_900123355.1_14892_2_49	2926STDY5723663	LIN-4	TRUE
GCA_900123935.1_14893_2_30	2926STDY5723664	LIN-4	TRUE
GCA_900123945.1_14893_2_31	2926STDY5723665	LIN-B	TRUE
GCA_900123955.1_14893_2_32	2926STDY5723666	LIN-4	TRUE
GCA_900123965.1_14893_2_33	2926STDY5723667	LIN-4	TRUE
GCA_900123975.1_14893_2_34	2926STDY5723668	LIN-4	TRUE
GCA_900123375.1_14892_2_50	2926STDY5723669	LIN-4	TRUE
GCA_900123985.1_14893_2_35	2926STDY5723670	LIN-4	TRUE
GCA_900123385.1_14892_2_51	2926STDY5723671	LIN-4	TRUE
GCA_900123395.1_14892_2_52	2926STDY5723672	LIN-4	TRUE
GCA_900123995.1_14893_2_36	2926STDY5723673	LIN-4	TRUE
GCA_900124005.1_14893_2_37	2926STDY5723674	LIN-4	TRUE
GCA_900124015.1_14893_2_38	2926STDY5723675	LIN-4	TRUE
GCA_900124025.1_14893_2_39	2926STDY5723676	LIN-4	TRUE
GCA_900124045.1_14893_2_40	2926STDY5723677	LIN-4	TRUE
GCA_900123405.1_14892_2_53	2926STDY5723678	LIN-4	TRUE
GCA_900124055.1_14893_2_41	2926STDY5723679	LIN-4	TRUE
GCA_900127335.1_14893_2_42	2926STDY5723680	LIN-4	TRUE
GCA_900124065.1_14893_2_43	2926STDY5723681	LIN-4	TRUE
GCA_900124075.1_14893_2_44	2926STDY5723682	LIN-4	TRUE
GCA_900124085.1_14893_2_45	2926STDY5723683	LIN-4	TRUE
GCA_900123415.1_14892_2_54	2926STDY5723684	LIN-4	TRUE
GCA_900124095.1_14893_2_46	2926STDY5723685	LIN-4	TRUE
GCA_900124115.1_14893_2_47	2926STDY5723686	LIN-4	TRUE
GCA_900124105.1_14893_2_48	2926STDY5723687	LIN-4	TRUE
GCA_900124125.1_14893_2_49	2926STDY5723688	LIN-4	TRUE
GCA_900124145.1_14893_2_50	2926STDY5723689	LIN-4	TRUE
GCA_900124155.1_14893_2_51	2926STDY5723690	LIN-4	TRUE
GCA_900124635.1_15277_3_55	2926STDY5723691	LIN-4	TRUE
GCA_900124165.1_14893_2_52	2926STDY5723692	LIN-4	TRUE
GCA_900124175.1_14893_2_53	2926STDY5723693	LIN-4	TRUE
GCA_900124185.1_14893_2_54	2926STDY5723694	LIN-2	TRUE
GCA_900124195.1_14893_2_55	2926STDY5723695	LIN-2	TRUE
GCA_900123425.1_14892_2_57	2926STDY5723697	LIN-4	TRUE
GCA_900123435.1_14892_2_58	2926STDY5723698	LIN-4	TRUE
GCA_900124205.1_14893_2_56	2926STDY5723699	LIN-4	TRUE
GCA_900123445.1_14892_2_59	2926STDY5723700	LIN-4	TRUE
GCA_900123455.1_14892_2_60	2926STDY5723701	LIN-4	TRUE
GCA_900124215.1_14893_2_57	2926STDY5723702	LIN-4	TRUE
GCA_900127155.1_14892_2_61	2926STDY5723703	LIN-4	TRUE
GCA_900124235.1_14893_2_58	2926STDY5723704	LIN-4	TRUE
GCA_900124225.1_14893_2_59	2926STDY5723705	LIN-4	TRUE
GCA_900124255.1_14893_2_60	2926STDY5723706	LIN-4	TRUE
GCA_900124265.1_14893_2_61	2926STDY5723707	LIN-4	TRUE
GCA_900124275.1_14893_2_62	2926STDY5723708	LIN-4	TRUE
GCA_900124285.1_14893_2_63	2926STDY5723710	LIN-4	TRUE
GCA_900127395.1_14893_2_64	2926STDY5723711	LIN-4	TRUE
GCA_900124295.1_14893_2_65	2926STDY5723712	LIN-4	TRUE
GCA_900124645.1_15277_3_57	2926STDY5723713	LIN-4	TRUE
GCA_900124305.1_14893_2_66	2926STDY5723714	LIN-4	TRUE
GCA_900124315.1_14893_2_67	2926STDY5723715	LIN-4	TRUE
GCA_900123465.1_14892_2_63	2926STDY5723716	LIN-2	TRUE
GCA_900123475.1_14892_2_64	2926STDY5723717	LIN-4	TRUE
GCA_900124325.1_14893_2_68	2926STDY5723718	LIN-4	TRUE
GCA_900123485.1_14892_2_65	2926STDY5723719	LIN-4	TRUE
GCA_900124335.1_14893_2_69	2926STDY5723720	LIN-4	TRUE
GCA_900123495.1_14892_2_66	2926STDY5723721	LIN-4	TRUE
GCA_900123505.1_14892_2_67	2926STDY5723722	LIN-4	TRUE
GCA_900123515.1_14892_2_68	2926STDY5723723	LIN-4	TRUE
GCA_900123525.1_14892_2_69	2926STDY5723724	LIN-4	TRUE
GCA_900123545.1_14892_2_70	2926STDY5723725	LIN-4	TRUE
GCA_900123555.1_14892_2_71	2926STDY5723726	LIN-4	TRUE
GCA_900123575.1_14892_2_72	2926STDY5723727	LIN-4	TRUE
GCA_900123565.1_14892_2_73	2926STDY5723728	LIN-4	TRUE
GCA_900123585.1_14892_2_74	2926STDY5723729	LIN-4	TRUE
GCA_900124355.1_14893_2_70	2926STDY5723730	LIN-4	TRUE
GCA_900123595.1_14892_2_75	2926STDY5723731	LIN-4	TRUE
GCA_900127555.1_14892_2_76	2926STDY5723732	LIN-4	TRUE
GCA_900127475.1_14893_2_71	2926STDY5723733	LIN-4	TRUE
GCA_900124365.1_14893_2_72	2926STDY5723734	LIN-4	TRUE
GCA_900124375.1_14893_2_73	2926STDY5723735	LIN-4	TRUE
GCA_900124385.1_14893_2_74	2926STDY5723736	LIN-4	TRUE
GCA_900124395.1_14893_2_75	2926STDY5723737	LIN-4	TRUE
GCA_900124405.1_14893_2_76	2926STDY5723738	LIN-4	TRUE
GCA_900123605.1_14892_2_77	2926STDY5723739	LIN-4	TRUE
GCA_900124415.1_14893_2_77	2926STDY5723740	LIN-4	TRUE
GCA_900127535.1_14893_2_78	2926STDY5723741	LIN-2	TRUE
GCA_900123615.1_14892_2_78	2926STDY5723742	LIN-4	TRUE
GCA_900123625.1_14892_2_79	2926STDY5723743	LIN-2	TRUE
GCA_900127525.1_14892_2_80	2926STDY5723744	LIN-4	TRUE
GCA_900123665.1_14892_2_81	2926STDY5723745	LIN-4	TRUE
GCA_900124425.1_14893_2_79	2926STDY5723746	LIN-4	TRUE
GCA_900123645.1_14892_2_82	2926STDY5723747	LIN-4	TRUE
GCA_900123655.1_14892_2_83	2926STDY5723748	LIN-2	TRUE
GCA_900127455.1_14892_2_84	2926STDY5723749	LIN-4	TRUE
GCA_900123675.1_14892_2_85	2926STDY5723750	LIN-4	TRUE
GCA_900123685.1_14892_2_86	2926STDY5723751	LIN-4	TRUE
GCA_900124445.1_14893_2_80	2926STDY5723753	LIN-4	TRUE
GCA_900123695.1_14892_2_88	2926STDY5723754	LIN-4	TRUE
GCA_900123705.1_14892_2_89	2926STDY5723755	LIN-4	TRUE
GCA_900123725.1_14892_2_90	2926STDY5723756	LIN-4	TRUE
GCA_900123735.1_14892_2_91	2926STDY5723757	LIN-4	TRUE
GCA_900123745.1_14892_2_92	2926STDY5723758	LIN-4	TRUE
GCA_900124455.1_14893_2_81	2926STDY5723759	LIN-2	TRUE
GCA_900124465.1_14893_2_82	2926STDY5723760	LIN-4	TRUE
GCA_900123755.1_14892_2_93	2926STDY5723761	LIN-4	TRUE
GCA_900123765.1_14892_2_94	2926STDY5723762	LIN-4	TRUE
GCA_900124475.1_14893_2_83	2926STDY5723763	LIN-2	TRUE
GCA_900123775.1_14892_2_95	2926STDY5723764	LIN-4	TRUE
GCA_900124485.1_14893_2_84	2926STDY5723765	LIN-4	TRUE
GCA_900122205.1_14722_8_1	2926STDY5723766	LIN-4	TRUE
GCA_900122295.1_14722_8_2	2926STDY5723767	LIN-4	TRUE
GCA_900124495.1_14893_2_85	2926STDY5723768	LIN-4	TRUE
GCA_900127255.1_14722_8_3	2926STDY5723769	LIN-4	TRUE
GCA_900122485.1_14722_8_4	2926STDY5723770	LIN-4	TRUE
GCA_900124505.1_14893_2_86	2926STDY5723771	LIN-2	TRUE
GCA_900122595.1_14722_8_5	2926STDY5723772	LIN-4	TRUE
GCA_900122695.1_14722_8_6	2926STDY5723773	LIN-4	TRUE
GCA_900122795.1_14722_8_7	2926STDY5723774	LIN-2	TRUE
GCA_900124515.1_14893_2_87	2926STDY5723775	LIN-4	TRUE
GCA_900122905.1_14722_8_8	2926STDY5723776	LIN-4	TRUE
GCA_900124525.1_14893_2_88	2926STDY5723777	LIN-4	TRUE
GCA_900124535.1_14893_2_89	2926STDY5723778	LIN-2	TRUE
GCA_900124555.1_14893_2_90	2926STDY5723779	LIN-2	TRUE
GCA_900123005.1_14722_8_9	2926STDY5723780	LIN-4	TRUE
GCA_900122215.1_14722_8_10	2926STDY5723781	LIN-4	TRUE
GCA_900122225.1_14722_8_11	2926STDY5723782	LIN-4	TRUE
GCA_900124565.1_14893_2_91	2926STDY5723783	LIN-4	TRUE
GCA_900122235.1_14722_8_12	2926STDY5723784	LIN-4	TRUE
GCA_900122245.1_14722_8_13	2926STDY5723785	LIN-2	TRUE
GCA_900122255.1_14722_8_14	2926STDY5723786	LIN-4	TRUE
GCA_900122265.1_14722_8_15	2926STDY5723787	LIN-4	TRUE
GCA_900122275.1_14722_8_16	2926STDY5723788	LIN-4	TRUE
GCA_900122285.1_14722_8_17	2926STDY5723789	LIN-4	TRUE
GCA_900127445.1_14722_8_18	2926STDY5723790	LIN-4	TRUE
GCA_900127415.1_14722_8_19	2926STDY5723791	LIN-4	TRUE
GCA_900122305.1_14722_8_20	2926STDY5723792	LIN-4	TRUE
GCA_900122315.1_14722_8_21	2926STDY5723793	LIN-4	TRUE
GCA_900122325.1_14722_8_22	2926STDY5723794	LIN-4	TRUE
GCA_900122335.1_14722_8_23	2926STDY5723795	LIN-4	TRUE
GCA_900122345.1_14722_8_24	2926STDY5723796	LIN-4	TRUE
GCA_900122355.1_14722_8_25	2926STDY5723797	LIN-4	TRUE
GCA_900122365.1_14722_8_26	2926STDY5723798	LIN-4	TRUE
GCA_900122375.1_14722_8_27	2926STDY5723799	LIN-4	TRUE
GCA_900122385.1_14722_8_28	2926STDY5723800	LIN-4	TRUE
GCA_900127365.1_14722_8_29	2926STDY5723801	LIN-4	TRUE
GCA_900122395.1_14722_8_30	2926STDY5723802	LIN-4	TRUE
GCA_900122405.1_14722_8_31	2926STDY5723803	LIN-4	TRUE
GCA_900122415.1_14722_8_32	2926STDY5723804	LIN-4	TRUE
GCA_900122425.1_14722_8_33	2926STDY5723806	LIN-4	TRUE
GCA_900122435.1_14722_8_34	2926STDY5723807	LIN-4	TRUE
GCA_900122445.1_14722_8_35	2926STDY5723808	LIN-4	TRUE
GCA_900122455.1_14722_8_36	2926STDY5723809	LIN-4	TRUE
GCA_900127595.1_14893_2_92	2926STDY5723810	LIN-4	TRUE
GCA_900122465.1_14722_8_37	2926STDY5723811	LIN-4	TRUE
GCA_900127235.1_14722_8_38	2926STDY5723812	LIN-4	TRUE
GCA_900127605.1_14893_2_93	2926STDY5723813	LIN-4	TRUE
GCA_900122475.1_14722_8_39	2926STDY5723814	LIN-4	TRUE
GCA_900122505.1_14722_8_40	2926STDY5723815	LIN-4	TRUE
GCA_900124575.1_14893_2_94	2926STDY5723816	LIN-4	TRUE
GCA_900122495.1_14722_8_41	2926STDY5723817	LIN-4	TRUE
GCA_900122525.1_14722_8_42	2926STDY5723818	LIN-4	TRUE
GCA_900122515.1_14722_8_43	2926STDY5723819	LIN-4	TRUE
GCA_900122535.1_14722_8_44	2926STDY5723820	LIN-4	TRUE
GCA_900122545.1_14722_8_45	2926STDY5723821	LIN-4	TRUE
GCA_900122555.1_14722_8_46	2926STDY5723822	LIN-4	TRUE
GCA_900122565.1_14722_8_47	2926STDY5723823	LIN-4	TRUE
GCA_900122575.1_14722_8_48	2926STDY5723824	LIN-4	TRUE
GCA_900122585.1_14722_8_49	2926STDY5723825	LIN-4	TRUE
GCA_900124585.1_14893_2_95	2926STDY5723826	LIN-4	TRUE
GCA_900121345.1_14722_7_1	2926STDY5723827	LIN-4	TRUE
GCA_900121445.1_14722_7_2	2926STDY5723828	LIN-4	TRUE
GCA_900122605.1_14722_8_50	2926STDY5723829	LIN-4	TRUE
GCA_900127405.1_14722_8_51	2926STDY5723830	LIN-4	TRUE
GCA_900122615.1_14722_8_52	2926STDY5723831	LIN-4	TRUE
GCA_900122625.1_14722_8_53	2926STDY5723832	LIN-4	TRUE
GCA_900122635.1_14722_8_54	2926STDY5723833	LIN-4	TRUE
GCA_900121545.1_14722_7_3	2926STDY5723834	LIN-4	TRUE
GCA_900122645.1_14722_8_55	2926STDY5723835	LIN-2	TRUE
GCA_900122655.1_14722_8_56	2926STDY5723836	LIN-4	TRUE
GCA_900122665.1_14722_8_57	2926STDY5723837	LIN-4	TRUE
GCA_900122675.1_14722_8_58	2926STDY5723838	LIN-4	TRUE
GCA_900121645.1_14722_7_4	2926STDY5723839	LIN-4	TRUE
GCA_900122685.1_14722_8_59	2926STDY5723840	LIN-4	TRUE
GCA_900122705.1_14722_8_60	2926STDY5723841	LIN-4	TRUE
GCA_900121755.1_14722_7_5	2926STDY5723842	LIN-4	TRUE
GCA_900122715.1_14722_8_61	2926STDY5723843	LIN-4	TRUE
GCA_900122725.1_14722_8_62	2926STDY5723844	LIN-4	TRUE
GCA_900122735.1_14722_8_63	2926STDY5723845	LIN-4	TRUE
GCA_900122745.1_14722_8_64	2926STDY5723846	LIN-2	TRUE
GCA_900122755.1_14722_8_65	2926STDY5723847	LIN-4	TRUE
GCA_900122765.1_14722_8_66	2926STDY5723848	LIN-4	TRUE
GCA_900122775.1_14722_8_67	2926STDY5723849	LIN-4	TRUE
GCA_900122785.1_14722_8_68	2926STDY5723850	LIN-4	TRUE
GCA_900127145.1_14722_7_6	2926STDY5723851	LIN-4	TRUE
GCA_900127205.1_14722_8_69	2926STDY5723852	LIN-4	TRUE
GCA_900122805.1_14722_8_70	2926STDY5723853	LIN-4	TRUE
GCA_900122815.1_14722_8_71	2926STDY5723854	LIN-4	TRUE
GCA_900122825.1_14722_8_72	2926STDY5723855	LIN-4	TRUE
GCA_900122835.1_14722_8_73	2926STDY5723856	LIN-4	TRUE
GCA_900122845.1_14722_8_74	2926STDY5723857	LIN-4	TRUE
GCA_900122855.1_14722_8_75	2926STDY5723858	LIN-4	TRUE
GCA_900122865.1_14722_8_76	2926STDY5723859	LIN-4	TRUE
GCA_900122875.1_14722_8_77	2926STDY5723860	LIN-4	TRUE
GCA_900121935.1_14722_7_7	2926STDY5723861	LIN-4	TRUE
GCA_900122885.1_14722_8_78	2926STDY5723862	LIN-4	TRUE
GCA_900122045.1_14722_7_8	2926STDY5723863	LIN-4	TRUE
GCA_900122895.1_14722_8_79	2926STDY5723864	LIN-4	TRUE
GCA_900122915.1_14722_8_80	2926STDY5723865	LIN-4	TRUE
GCA_900122925.1_14722_8_81	2926STDY5723866	LIN-4	TRUE
GCA_900127375.1_14722_8_82	2926STDY5723867	LIN-4	TRUE
GCA_900122935.1_14722_8_83	2926STDY5723868	LIN-4	TRUE
GCA_900122135.1_14722_7_9	2926STDY5723869	LIN-2	TRUE
GCA_900121355.1_14722_7_10	2926STDY5723870	LIN-2	TRUE
GCA_900121365.1_14722_7_11	2926STDY5723871	LIN-4	TRUE
GCA_900121385.1_14722_7_12	2926STDY5723872	LIN-4	TRUE
GCA_900122945.1_14722_8_84	2926STDY5723873	LIN-4	TRUE
GCA_900122955.1_14722_8_85	2926STDY5723874	LIN-4	TRUE
GCA_900121375.1_14722_7_13	2926STDY5723875	LIN-4	TRUE
GCA_900122965.1_14722_8_86	2926STDY5723876	LIN-4	TRUE
GCA_900121405.1_14722_7_14	2926STDY5723877	LIN-4	TRUE
GCA_900121395.1_14722_7_15	2926STDY5723878	LIN-4	TRUE
GCA_900122975.1_14722_8_87	2926STDY5723879	LIN-4	TRUE
GCA_900121415.1_14722_7_16	2926STDY5723880	LIN-4	TRUE
GCA_900121425.1_14722_7_17	2926STDY5723881	LIN-2	TRUE
GCA_900127125.1_14722_7_18	2926STDY5723882	LIN-4	TRUE
GCA_900122985.1_14722_8_88	2926STDY5723883	LIN-4	TRUE
GCA_900122995.1_14722_8_89	2926STDY5723884	LIN-4	TRUE
GCA_900127465.1_14722_8_90	2926STDY5723885	LIN-4	TRUE
GCA_900121435.1_14722_7_19	2926STDY5723886	LIN-4	TRUE
GCA_900121455.1_14722_7_20	2926STDY5723887	LIN-4	TRUE
GCA_900127195.1_14722_7_21	2926STDY5723888	LIN-4	TRUE
GCA_900121465.1_14722_7_22	2926STDY5723889	LIN-4	TRUE
GCA_900121475.1_14722_7_23	2926STDY5723890	LIN-4	TRUE
GCA_900121485.1_14722_7_24	2926STDY5723891	LIN-4	TRUE
GCA_900121495.1_14722_7_25	2926STDY5723892	LIN-4	TRUE
GCA_900123025.1_14722_8_91	2926STDY5723893	LIN-4	TRUE
GCA_900127425.1_14722_8_92	2926STDY5723894	LIN-4	TRUE
GCA_900123015.1_14722_8_93	2926STDY5723895	LIN-4	TRUE
[truncated: 3,867 more rows]
