# Supplementary material for: QuantTB – a method to classify mixed Mycobacterium tuberculosis infections within whole genome sequencing data
Source: BMC Genomics. 2020 Jan 28;21:80. doi: 10.1186/s12864-020-6486-3 (PMC6986090; doi:10.1186/s12864-020-6486-3)
Supplement: Supplementary file 4 — Additional file 4: Table S2. List of excluded PE/PPE/PGRS gene loci. [file 12864_2020_6486_MOESM4_ESM.xlsx]

## Sheet: Supplementary Table 5_PEgenes
seqid	type	start	end	strand	phase	Name	display Name
MT_H37RV_BRD_V5	CDS	2029911	2030210	+	.	PE family protein PE19	RVBD_1791.5 PE family protein PE19
MT_H37RV_BRD_V5	CDS	3078168	3078995	-	.	PE family protein PE27	RVBD_2769c.5 PE family protein PE27
MT_H37RV_BRD_V5	CDS	2039460	2041427	+	.	PPE family protein PPE28	RVBD_1800.5 PPE family protein PPE28
MT_H37RV_BRD_V5	CDS	188929	190437	-	.	PE family protein PE4	RVBD_0160c.5 PE family protein PE4
MT_H37RV_BRD_V5	CDS	924954	925367	+	.	PE-PGRS family protein PE_PGRS12	RVBD_0832.5 PE-PGRS family protein PE_PGRS12
MT_H37RV_BRD_V5	CDS	2049928	2051157	+	.	PPE family protein PPE32	RVBD_1808.5 PPE family protein PPE32
MT_H37RV_BRD_V5	CDS	2727977	2728276	-	.	PE family protein PE25	RVBD_2431c.5 PE family protein PE25
MT_H37RV_BRD_V5	CDS	339364	340974	+	.	PPE family protein PPE3	RVBD_0280.5 PPE family protein PPE3
MT_H37RV_BRD_V5	CDS	2637698	2639545	-	.	PPE family protein PPE40	RVBD_2356c.5 PPE family protein PPE40
MT_H37RV_BRD_V5	CDS	2632933	2634108	-	.	PPE family protein PPE38	RVBD_2352c.5 PPE family protein PPE38
MT_H37RV_BRD_V5	CDS	2617677	2618918	-	.	PE-PGRS family protein PE_PGRS39	RVBD_2340c.5 PE-PGRS family protein PE_PGRS39
MT_H37RV_BRD_V5	CDS	927840	930488	-	.	PE-PGRS family protein PE_PGRS14	RVBD_0834c.5 PE-PGRS family protein PE_PGRS14
MT_H37RV_BRD_V5	CDS	3945973	3950442	+	.	PE-PGRS family protein PE_PGRS57	RVBD_3514.5 PE-PGRS family protein PE_PGRS57
MT_H37RV_BRD_V5	CDS	3756123	3767273	-	.	PPE family protein PPE56	RVBD_3350c.5 PPE family protein PPE56
MT_H37RV_BRD_V5	CDS	3738329	3742945	-	.	PE-PGRS family protein PE_PGRS50	RVBD_3345c.5 PE-PGRS family protein PE_PGRS50
MT_H37RV_BRD_V5	CDS	2960115	2962451	-	.	PE-PGRS family protein PE_PGRS46	RVBD_2634c.5 PE-PGRS family protein PE_PGRS46
MT_H37RV_BRD_V5	CDS	349935	351476	+	.	PPE family protein PPE4	RVBD_0286.5 PPE family protein PPE4
MT_H37RV_BRD_V5	CDS	1488160	1489971	-	.	PE-PGRS family protein PE_PGRS24	RVBD_1325c.5 PE-PGRS family protein PE_PGRS24
MT_H37RV_BRD_V5	CDS	1190762	1192153	-	.	PE-PGRS family protein PE_PGRS20	RVBD_1068c.5 PE-PGRS family protein PE_PGRS20
MT_H37RV_BRD_V5	CDS	1020062	1021333	-	.	PPE family protein PPE14	RVBD_0915c.5 PPE family protein PPE14
MT_H37RV_BRD_V5	CDS	177541	179307	-	.	PE family protein PE1	RVBD_0151c.5 PE family protein PE1
MT_H37RV_BRD_V5	CDS	1095082	1096455	-	.	PE-PGRS family protein PE_PGRS18	RVBD_0980c.5 PE-PGRS family protein PE_PGRS18
MT_H37RV_BRD_V5	CDS	2387210	2388298	-	.	PE-PGRS family protein PE_PGRS37	RVBD_2126c.5 PE-PGRS family protein PE_PGRS37
MT_H37RV_BRD_V5	CDS	349624	349932	+	.	PE family protein PE5	RVBD_0285.5 PE family protein PE5
MT_H37RV_BRD_V5	CDS	3978238	3979677	+	.	PPE family protein PPE63	RVBD_3539.5 PPE family protein PPE63
MT_H37RV_BRD_V5	CDS	1162553	1163380	-	.	PE family protein PE8	RVBD_1040c.5 PE family protein PE8
MT_H37RV_BRD_V5	CDS	2943610	2944995	-	.	PE-PGRS family protein PE_PGRS45	RVBD_2615c.5 PE-PGRS family protein PE_PGRS45
MT_H37RV_BRD_V5	CDS	4094119	4094706	+	.	PE-PGRS family protein PE_PGRS61	RVBD_3653.5 PE-PGRS family protein PE_PGRS61
MT_H37RV_BRD_V5	CDS	838454	840859	+	.	PE-PGRS family protein PE_PGRS10	RVBD_0747.5 PE-PGRS family protein PE_PGRS10
MT_H37RV_BRD_V5	CDS	3465775	3467088	-	.	PE-PGRS family protein	7000010000000000	RVBD_3097c.5 PE-PGRS family protein	triacylglycerol lipase LipY
MT_H37RV_BRD_V5	CDS	399535	400050	-	.	PE family protein PE6	RVBD_0335c.5 PE family protein PE6
MT_H37RV_BRD_V5	CDS	3501331	3501729	+	.	PPE family protein PPE50	RVBD_3135.5 PPE family protein PPE50
MT_H37RV_BRD_V5	CDS	1606392	1607978	+	.	PE family protein PE16	RVBD_1430.5 PE family protein PE16
MT_H37RV_BRD_V5	CDS	1214831	1215136	+	.	PE family protein PE10	RVBD_1089.5 PE family protein PE10
MT_H37RV_BRD_V5	CDS	2000621	2002477	+	.	PE-PGRS family protein PE_PGRS31	RVBD_1768.5 PE-PGRS family protein PE_PGRS31
MT_H37RV_BRD_V5	CDS	187431	188837	-	.	PE family protein PE3	RVBD_0159c.5 PE family protein PE3
MT_H37RV_BRD_V5	CDS	1211565	1213868	+	.	PE-PGRS family protein PE_PGRS21	RVBD_1087.5 PE-PGRS family protein PE_PGRS21
MT_H37RV_BRD_V5	CDS	2835795	2837273	+	.	PE family protein PE26	RVBD_2519.5 PE family protein PE26
MT_H37RV_BRD_V5	CDS	3970884	3972632	-	.	PPE family protein PPE62	RVBD_3533c.5 PPE family protein PPE62
MT_H37RV_BRD_V5	CDS	3079319	3080467	-	.	PPE family protein PPE44	RVBD_2770c.5 PPE family protein PPE44
MT_H37RV_BRD_V5	CDS	4276749	4278263	+	.	PE-PGRS family protein PE_PGRS62	RVBD_3812.5 PE-PGRS family protein PE_PGRS62
MT_H37RV_BRD_V5	CDS	835704	838055	+	.	PE-PGRS family protein PE_PGRS9	RVBD_0746.5 PE-PGRS family protein PE_PGRS9
MT_H37RV_BRD_V5	CDS	1384995	1386683	-	.	PE-PGRS family protein PE_PGRS23	RVBD_1243c.5 PE-PGRS family protein PE_PGRS23
MT_H37RV_BRD_V5	CDS	424144	424695	-	.	PPE family protein PPE7	RVBD_0354c.5 PPE family protein PPE7
MT_H37RV_BRD_V5	CDS	976875	978206	-	.	PPE family protein PPE13	RVBD_0878c.5 PPE family protein PPE13
MT_H37RV_BRD_V5	CDS	2692809	2693894	+	.	PE-PGRS family protein PE_PGRS41	RVBD_2396.5 PE-PGRS family protein PE_PGRS41
MT_H37RV_BRD_V5	CDS	3843216	3843914	+	.	PPE family protein PPE58	RVBD_3426.5 PPE family protein PPE58
MT_H37RV_BRD_V5	CDS	1298769	1299809	-	.	PPE family protein PPE17	RVBD_1168c.5 PPE family protein PPE17
MT_H37RV_BRD_V5	CDS	2025308	2026405	+	.	PPE family protein PPE25	RVBD_1787.5 PPE family protein PPE25
MT_H37RV_BRD_V5	CDS	2044930	2046849	-	.	PE-PGRS family protein PE_PGRS32	RVBD_1803c.5 PE-PGRS family protein PE_PGRS32
MT_H37RV_BRD_V5	CDS	3510085	3511314	-	.	PPE family protein PPE52	RVBD_3144c.5 PPE family protein PPE52
MT_H37RV_BRD_V5	CDS	1862354	1865389	-	.	PE-PGRS family protein PE_PGRS30	RVBD_1651c.5 PE-PGRS family protein PE_PGRS30
MT_H37RV_BRD_V5	CDS	3162278	3164125	+	.	PE-PGRS family protein PE_PGRS48	RVBD_2853.5 PE-PGRS family protein PE_PGRS48
MT_H37RV_BRD_V5	CDS	3729535	3737106	-	.	PPE family protein PPE54	RVBD_3343c.5 PPE family protein PPE54
MT_H37RV_BRD_V5	CDS	1299827	1300129	-	.	PE family protein lipase LipX	RVBD_1169c.5 PE family protein lipase LipX
MT_H37RV_BRD_V5	CDS	1572133	1573863	-	.	PE-PGRS family protein PE_PGRS25	RVBD_1396c.5 PE-PGRS family protein PE_PGRS25
MT_H37RV_BRD_V5	CDS	968427	970247	-	.	PE-PGRS family protein PE_PGRS15	RVBD_0872c.5 PE-PGRS family protein PE_PGRS15
MT_H37RV_BRD_V5	CDS	2801264	2806246	-	.	PE-PGRS family protein PE_PGRS43	RVBD_2490c.5 PE-PGRS family protein PE_PGRS43
MT_H37RV_BRD_V5	CDS	1932701	1933885	-	.	PPE family protein PPE23	RVBD_1706c.5 PPE family protein PPE23
MT_H37RV_BRD_V5	CDS	1636010	1638235	-	.	PE-PGRS family protein PE_PGRS28	RVBD_1452c.5 PE-PGRS family protein PE_PGRS28
MT_H37RV_BRD_V5	CDS	2727346	2727930	-	.	PPE family protein PPE41	RVBD_2430c.5 PPE family protein PPE41
MT_H37RV_BRD_V5	CDS	846162	847916	+	.	PE-PGRS family protein PE_PGRS11	RVBD_0754.5 PE-PGRS family protein PE_PGRS11
MT_H37RV_BRD_V5	CDS	1981621	1984782	-	.	PPE family protein PPE24	RVBD_1753c.5 PPE family protein PPE24
MT_H37RV_BRD_V5	CDS	2367367	2367663	+	.	PE family protein PE22	RVBD_2107.5 PE family protein PE22
MT_H37RV_BRD_V5	CDS	4351253	4352359	+	.	PPE family protein PPE68	RVBD_3873.5 PPE family protein PPE68
MT_H37RV_BRD_V5	CDS	3998159	3999817	+	.	PPE family protein PPE64	RVBD_3558.5 PPE family protein PPE64
MT_H37RV_BRD_V5	CDS	2423248	2424846	-	.	PE-PGRS family protein PE_PGRS38	RVBD_2162c.5 PE-PGRS family protein PE_PGRS38
MT_H37RV_BRD_V5	CDS	4375940	4376173	-	.	PE family protein PE36	RVBD_3893c.5 PE family protein PE36
MT_H37RV_BRD_V5	CDS	2167656	2170619	-	.	PPE family protein PPE35	RVBD_1918c.5 PPE family protein PPE35
MT_H37RV_BRD_V5	CDS	2087978	2089525	-	.	PE-PGRS family protein PE_PGRS34	RVBD_1840c.5 PE-PGRS family protein PE_PGRS34
MT_H37RV_BRD_V5	CDS	2026484	2026783	+	.	PE family protein PE18	RVBD_1788.5 PE family protein PE18
MT_H37RV_BRD_V5	CDS	3931184	3936889	+	.	PE-PGRS family protein PE_PGRS54	RVBD_3508.5 PE-PGRS family protein PE_PGRS54
MT_H37RV_BRD_V5	CDS	4190462	4190695	-	.	PPE family protein PPE67	RVBD_3739c.5 PPE family protein PPE67
MT_H37RV_BRD_V5	CDS	424778	434680	-	.	PPE family protein PPE8	RVBD_0355c.5 PPE family protein PPE8
MT_H37RV_BRD_V5	CDS	671999	675919	-	.	PE-PGRS family protein PE_PGRS7	RVBD_0578c.5 PE-PGRS family protein PE_PGRS7
MT_H37RV_BRD_V5	CDS	131380	132870	+	.	PE-PGRS family protein PE_PGRS1	RVBD_0109.5 PE-PGRS family protein PE_PGRS1
MT_H37RV_BRD_V5	CDS	2706027	2706746	+	.	PE family protein PE24	RVBD_2408.5 PE family protein PE24
MT_H37RV_BRD_V5	CDS	3894272	3894568	+	.	PE family protein PE31	RVBD_3477.5 PE family protein PE31
MT_H37RV_BRD_V5	CDS	1339009	1339308	+	.	PE family protein PE13	RVBD_1195.5 PE family protein PE13
MT_H37RV_BRD_V5	CDS	4093811	4094125	+	.	PE-PGRS family protein PE_PGRS60	RVBD_3652.5 PE-PGRS family protein PE_PGRS60
MT_H37RV_BRD_V5	CDS	1855771	1856703	+	.	PE family protein PE17	RVBD_1646.5 PE family protein PE17
MT_H37RV_BRD_V5	CDS	4060827	4062068	-	.	PPE family protein PPE65	RVBD_3621c.5 PPE family protein PPE65
MT_H37RV_BRD_V5	CDS	1188426	1190429	-	.	PE-PGRS family protein PE_PGRS19	RVBD_1067c.5 PE-PGRS family protein PE_PGRS19
MT_H37RV_BRD_V5	CDS	1090377	1093148	+	.	PE-PGRS family protein PE_PGRS16	RVBD_0977.5 PE-PGRS family protein PE_PGRS16
MT_H37RV_BRD_V5	CDS	361334	363109	+	.	PE-PGRS family protein PE_PGRS5	RVBD_0297.5 PE-PGRS family protein PE_PGRS5
MT_H37RV_BRD_V5	CDS	3894605	3895786	+	.	PE family protein PPE60	RVBD_3478.5 PE family protein PPE60
MT_H37RV_BRD_V5	CDS	2028432	2029484	+	.	PPE family protein PPE27	RVBD_1790.5 PPE family protein PPE27
MT_H37RV_BRD_V5	CDS	2061185	2062681	-	.	PE-PGRS family protein PE_PGRS33	RVBD_1818c.5 PE-PGRS family protein PE_PGRS33
MT_H37RV_BRD_V5	CDS	105321	106712	+	.	PPE family protein PPE1	RVBD_0096.5 PPE family protein PPE1
MT_H37RV_BRD_V5	CDS	4189463	4190410	-	.	PPE family protein PPE66	RVBD_3738c.5 PPE family protein PPE66
MT_H37RV_BRD_V5	CDS	791834	792163	+	.	mycofactocin system RPExFGAL protein	RVBD_0692.5 mycofactocin system RPExFGAL protein
MT_H37RV_BRD_V5	CDS	1931504	1932661	-	.	PPE family protein PPE22	RVBD_1705c.5 PPE family protein PPE22
MT_H37RV_BRD_V5	CDS	1655615	1656727	-	.	PE-PGRS family protein PE_PGRS29	RVBD_1468c.5 PE-PGRS family protein PE_PGRS29
MT_H37RV_BRD_V5	CDS	1618215	1619690	-	.	PE-PGRS family protein PE_PGRS26	RVBD_1441c.5 PE-PGRS family protein PE_PGRS26
MT_H37RV_BRD_V5	CDS	1161301	1162476	-	.	PPE family protein PPE15	RVBD_1039c.5 PPE family protein PPE15
MT_H37RV_BRD_V5	CDS	4036910	4038229	-	.	PE-PGRS family protein PE_PGRS59	RVBD_3595c.5 PE-PGRS family protein PE_PGRS59
MT_H37RV_BRD_V5	CDS	4062078	4062377	-	.	PE family protein PE32	RVBD_3622c.5 PE family protein PE32
MT_H37RV_BRD_V5	CDS	1561775	1563394	+	.	PPE family protein PPE20	RVBD_1387.5 PPE family protein PPE20
MT_H37RV_BRD_V5	CDS	3847345	3847881	+	.	PPE family protein PPE59	RVBD_3429.5 PPE family protein PPE59
MT_H37RV_BRD_V5	CDS	3778739	3780514	+	.	PE-PGRS family protein PE_PGRS51	RVBD_3367.5 PE-PGRS family protein PE_PGRS51
MT_H37RV_BRD_V5	CDS	3376949	3378253	-	.	PPE family protein PPE46	RVBD_3018c.5 PPE family protein PPE46
MT_H37RV_BRD_V5	CDS	4091412	4091696	+	.	PE family protein PE33	RVBD_3650.5 PE family protein PE33
MT_H37RV_BRD_V5	CDS	543177	544733	+	.	PPE family protein PPE11	RVBD_0453.5 PPE family protein PPE11
MT_H37RV_BRD_V5	CDS	307877	309547	-	.	PPE family protein PPE2	RVBD_0256c.5 PPE family protein PPE2
MT_H37RV_BRD_V5	CDS	1216474	1219035	+	.	PE-PGRS family protein PE_PGRS22	RVBD_1091.5 PE-PGRS family protein PE_PGRS22
MT_H37RV_BRD_V5	CDS	2367719	2368450	+	.	PPE family protein PPE36	RVBD_2108.5 PPE family protein PPE36
MT_H37RV_BRD_V5	CDS	3380690	3381007	-	.	PE family protein PE29	RVBD_3022A.5 PE family protein PE29
MT_H37RV_BRD_V5	CDS	832984	833511	+	.	PE-PGRS family protein PE_PGRS8	RVBD_0742.5 PE-PGRS family protein PE_PGRS8
MT_H37RV_BRD_V5	CDS	1357299	1357631	-	.	PE family protein PE14	RVBD_1214c.5 PE family protein PE14
MT_H37RV_BRD_V5	CDS	848106	850043	-	.	PPE family protein PPE12	RVBD_0755c.5 PPE family protein PPE12
MT_H37RV_BRD_V5	CDS	2921561	2923192	+	.	PE-PGRS family protein PE_PGRS44	RVBD_2591.5 PE-PGRS family protein PE_PGRS44
MT_H37RV_BRD_V5	CDS	3801833	3804028	+	.	PE-PGRS family protein PE_PGRS52	RVBD_3388.5 PE-PGRS family protein PE_PGRS52
MT_H37RV_BRD_V5	CDS	3737155	3738171	-	.	PE-PGRS family protein PE_PGRS49	RVBD_3344c.5 PE-PGRS family protein PE_PGRS49
MT_H37RV_BRD_V5	CDS	1339355	1340530	+	.	PPE family protein PPE18	RVBD_1196.5 PPE family protein PPE18
MT_H37RV_BRD_V5	CDS	3527388	3529160	-	.	PPE family protein PPE53	RVBD_3159c.5 PPE family protein PPE53
MT_H37RV_BRD_V5	CDS	2600741	2601889	+	.	PE family protein PE23	RVBD_2328.5 PE family protein PE23
MT_H37RV_BRD_V5	CDS	1989840	1992584	-	.	PE-PGRS family protein Wag22	RVBD_1759c.5 PE-PGRS family protein Wag22
MT_H37RV_BRD_V5	CDS	1093365	1094360	-	.	PE-PGRS family protein PE_PGRS17	RVBD_0978c.5 PE-PGRS family protein PE_PGRS17
MT_H37RV_BRD_V5	CDS	2162939	2167318	-	.	PPE family protein PPE34	RVBD_1917c.5 PPE family protein PPE34
MT_H37RV_BRD_V5	CDS	3941903	3945142	+	.	PE-PGRS family protein PE_PGRS56	RVBD_3512.5 PE-PGRS family protein PE_PGRS56
MT_H37RV_BRD_V5	CDS	3939796	3941940	+	.	PE-PGRS family protein PE_PGRS55	RVBD_3511.5 PE-PGRS family protein PE_PGRS55
MT_H37RV_BRD_V5	CDS	2048393	2049604	+	.	PPE family protein PPE31	RVBD_1807.5 PPE family protein PPE31
MT_H37RV_BRD_V5	CDS	3378339	3378425	-	.	PE family protein PE27A	RVBD_3018Bc.5 PE family protein PE27A
MT_H37RV_BRD_V5	CDS	3076904	3078088	-	.	PPE family protein PPE43	RVBD_2768c.5 PPE family protein PPE43
MT_H37RV_BRD_V5	CDS	3490473	3491648	-	.	PPE family protein PPE49	RVBD_3125c.5 PPE family protein PPE49
MT_H37RV_BRD_V5	CDS	149531	150994	+	.	PE-PGRS family protein PE_PGRS2	RVBD_0124.5 PE-PGRS family protein PE_PGRS2
MT_H37RV_BRD_V5	CDS	466673	468004	-	.	PPE family protein	RVBD_0387c.5 PPE family protein
MT_H37RV_BRD_V5	CDS	4031583	4033337	-	.	PE-PGRS family protein PE_PGRS58	RVBD_3590c.5 PE-PGRS family protein PE_PGRS58
MT_H37RV_BRD_V5	CDS	366150	372764	-	.	PPE family protein PPE5	RVBD_0304c.5 PPE family protein PPE5
MT_H37RV_BRD_V5	CDS	1262277	1264133	-	.	PPE family protein PPE16	RVBD_1135c.5 PPE family protein PPE16
MT_H37RV_BRD_V5	CDS	179317	180894	-	.	PE family protein PE2	RVBD_0152c.5 PE family protein PE2
MT_H37RV_BRD_V5	CDS	2357915	2358214	-	.	PE family protein	RVBD_2099c.5 PE family protein
MT_H37RV_BRD_V5	CDS	2795311	2797395	-	.	PE-PGRS family protein PE_PGRS42	RVBD_2487c.5 PE-PGRS family protein PE_PGRS42
MT_H37RV_BRD_V5	CDS	3379386	3380693	-	.	PPE family protein	RVBD_3021c.5 PPE family protein
MT_H37RV_BRD_V5	CDS	2935056	2936798	+	.	PPE family protein PPE42	RVBD_2608.5 PPE family protein PPE42
MT_H37RV_BRD_V5	CDS	4196349	4196684	-	.	PE family protein PE34	RVBD_3746c.5 PE family protein PE34
MT_H37RV_BRD_V5	CDS	2042008	2043279	+	.	PPE family protein PPE29	RVBD_1801.5 PPE family protein PPE29
MT_H37RV_BRD_V5	CDS	3053924	3055501	+	.	PE-PGRS family protein PE_PGRS47	RVBD_2741.5 PE-PGRS family protein PE_PGRS47
MT_H37RV_BRD_V5	CDS	4374662	4375861	-	.	PPE family protein PPE69	RVBD_3892c.5 PPE family protein PPE69
MT_H37RV_BRD_V5	CDS	1561470	1561778	+	.	PE family protein PE15	RVBD_1386.5 PE family protein PE15
MT_H37RV_BRD_V5	CDS	2651763	2651948	+	.	PE-PGRS family protein PE_PGRS40	RVBD_2371.5 PE-PGRS family protein PE_PGRS40
MT_H37RV_BRD_V5	CDS	3743882	3753355	-	.	PPE family protein PPE55	RVBD_3347c.5 PPE family protein PPE55
MT_H37RV_BRD_V5	CDS	372820	375711	-	.	PPE family protein PPE6	RVBD_0305c.5 PPE family protein PPE6
MT_H37RV_BRD_V5	CDS	622796	624580	+	.	PE-PGRS family protein PE_PGRS6	RVBD_0532.5 PE-PGRS family protein PE_PGRS6
MT_H37RV_BRD_V5	CDS	1301760	1302686	-	.	PE family protein PE12	RVBD_1172c.5 PE family protein PE12
MT_H37RV_BRD_V5	CDS	2356737	2357909	-	.	PE-PGRS family protein	RVBD_2098c.5 PE-PGRS family protein
MT_H37RV_BRD_V5	CDS	2026797	2027978	+	.	PPE family protein PPE26	RVBD_1789.5 PPE family protein PPE26
MT_H37RV_BRD_V5	CDS	530754	532217	-	.	PPE family protein PPE10	RVBD_0442c.5 PPE family protein PPE10
MT_H37RV_BRD_V5	CDS	2226252	2227928	+	.	PE-PGRS family protein PE_PGRS35	RVBD_1983.5 PE-PGRS family protein PE_PGRS35
MT_H37RV_BRD_V5	CDS	3842419	3842949	+	.	PPE family protein PPE57	RVBD_3425.5 PPE family protein PPE57
MT_H37RV_BRD_V5	CDS	4350923	4351222	+	.	PE family protein PE35	RVBD_3872.5 PE family protein PE35
MT_H37RV_BRD_V5	CDS	3501791	3502933	+	.	PPE family protein PPE51	RVBD_3136.5 PPE family protein PPE51
MT_H37RV_BRD_V5	CDS	336560	339073	-	.	PE-PGRS family protein PE_PGRS4	RVBD_0279c.5 PE-PGRS family protein PE_PGRS4
MT_H37RV_BRD_V5	CDS	333437	336310	-	.	PE-PGRS family protein PE_PGRS3	RVBD_0278c.5 PE-PGRS family protein PE_PGRS3
MT_H37RV_BRD_V5	CDS	3969522	3970742	+	.	PPE family protein PPE61	RVBD_3532.5 PPE family protein PPE61
MT_H37RV_BRD_V5	CDS	925364	927613	+	.	PE-PGRS family protein PE_PGRS13	RVBD_0833.5 PE-PGRS family protein PE_PGRS13
MT_H37RV_BRD_V5	CDS	2634538	2635602	-	.	PPE family protein PPE39	RVBD_2353c.5 PPE family protein PPE39
MT_H37RV_BRD_V5	CDS	2043391	2044782	+	.	PPE family protein PPE30	RVBD_1802.5 PPE family protein PPE30
MT_H37RV_BRD_V5	CDS	3200804	3202030	-	.	PPE family protein PPE45	RVBD_2892c.5 PPE family protein PPE45
MT_H37RV_BRD_V5	CDS	1214518	1214952	+	.	PE family protein PE9	RVBD_1088.5 PE family protein PE9
MT_H37RV_BRD_V5	CDS	3926748	3930893	+	.	PE-PGRS family protein PE_PGRS53	RVBD_3507.5 PE-PGRS family protein PE_PGRS53
MT_H37RV_BRD_V5	CDS	2381079	2382500	+	.	PPE family protein PPE37	RVBD_2123.5 PPE family protein PPE37
MT_H37RV_BRD_V5	CDS	1630644	1634633	-	.	PE-PGRS family protein PE_PGRS27	RVBD_1450c.5 PE-PGRS family protein PE_PGRS27
MT_H37RV_BRD_V5	CDS	1751303	1753339	-	.	PPE family protein PPE21	RVBD_1548c.5 PPE family protein PPE21
MT_H37RV_BRD_V5	CDS	2048079	2048378	+	.	PE family protein PE20	RVBD_1806.5 PE family protein PE20
MT_H37RV_BRD_V5	CDS	1021348	1021647	-	.	PE family protein PE7	RVBD_0916c.5 PE family protein PE7
MT_H37RV_BRD_V5	CDS	1532449	1533639	-	.	PPE family protein PPE19	RVBD_1361c.5 PPE family protein PPE19
MT_H37RV_BRD_V5	CDS	2051289	2052695	+	.	PPE family protein PPE33	RVBD_1809.5 PPE family protein PPE33
