# Supplementary material for: QuantTB – a method to classify mixed Mycobacterium tuberculosis infections within whole genome sequencing data
Source: BMC Genomics. 2020 Jan 28;21:80. doi: 10.1186/s12864-020-6486-3 (PMC6986090; doi:10.1186/s12864-020-6486-3)
Supplement: Supplementary file 5 — Additional file 5: Table S3. List of antibiotic resistant causing mutations used in QuantTB. The base is the genomic location, ref. is the H37Rv reference allele at that position, mutation is the corresponding resistant causing mutation, and the drug initial is indicated in the ‘drug’ column. The initial dictionary is as follows: {O: Ofloxacin, R: Rifampicin, S: Streptomycin, K: kanamycin, T: common to isoniazid and ethionamide, I: Isoniazid, P: Pyrazinamide, K: Kanamycin, E: Ethambutol, M: Ethionamide}. [file 12864_2020_6486_MOESM5_ESM.txt]

base	ref	mutation	drug
6620	G	A	O
6620	G	C	O
6639	C	T	O
6674	C	A	O
6695	A	C	O
6734	A	G	O
6734	A	T	O
6735	A	C	O
6735	A	G	O
6736	C	A	O
6736	C	G	O
7563	G	T	O
7564	G	C	O
7570	C	G	O
7570	C	T	O
7572	T	C	O
7581	G	A	O
7581	G	C	O
7581	G	T	O
7582	A	C	O
7582	A	G	O
7582	A	T	O
760317	G	T	R
761088	A	C	R
761089	C	T	R
761091	A	G	R
761093	C	G	R
761095	A	T	R
761096	G	C	R
761096	G	T	R
761098	T	C	R
761098	T	G	R
761100	A	G	R
761103	C	A	R
761104	A	C	R
761104	A	T	R
761109	A	G	R
761110	T	G	R
761111	G	A	R
761112	G	C	R
761112	G	T	R
761113	A	C	R
761113	A	G	R
761113	A	T	R
761114	C	G	R
761118	A	C	R
761130	T	A	R
761130	T	C	R
761131	C	A	R
761131	C	G	R
761131	C	T	R
761134	G	A	R
761140	C	T	R
761142	C	A	R
761142	C	G	R
761142	C	T	R
761143	A	C	R
761143	A	G	R
761143	A	T	R
761144	C	A	R
761144	C	G	R
761146	A	G	R
761157	T	C	R
761158	C	A	R
761158	C	G	R
761158	C	T	R
761164	T	C	R
761280	A	C	R
761280	A	G	R
761280	A	T	R
761281	T	C	R
761282	C	G	R
761286	T	A	R
781690	A	G	S
781824	A	C	S
781825	A	C	S
781825	A	G	S
781825	A	T	S
1472365	A	C	S
1472365	A	T	S
1472368	C	T	S
1472756	C	A	S
1472757	A	G	S
1472759	A	C	S
1472759	A	G	S
1473252	A	G	K
1473253	C	T	K
1473335	G	T	K
1673429	G	T	T
1673431	C	T	T
1673437	G	A	T
1673438	T	A	T
1673438	T	C	T
1673438	T	G	T
1674269	T	C	T
1674788	T	C	T
2154115	C	T	I
2154359	A	C	I
2154636	C	A	I
2154841	G	C	I
2154884	C	T	I
2154971	G	T	I
2155174	G	C	I
2155174	G	T	I
2155175	C	A	I
2155175	C	G	I
2155175	C	T	I
2155176	T	C	I
2155224	C	T	I
2155553	T	C	I
2155553	T	G	I
2155655	T	C	I
2288788	C	A	P
2288790	T	C	P
2288829	G	A	P
2288831	C	G	P
2288871	C	A	P
2288894	C	T	P
2288928	C	A	P
2288941	G	C	P
2288941	G	T	P
2288953	G	T	P
2288979	C	A	P
2289037	A	T	P
2289038	T	C	P
2289039	G	A	P
2289039	G	T	P
2289047	C	T	P
2289097	G	T	P
2289098	T	C	P
2289098	T	G	P
2289099	G	A	P
2289099	G	C	P
2289127	G	C	P
2289148	G	C	P
2289260	T	A	P
2289260	T	C	P
2289260	T	G	P
2518546	G	A	I
2518879	C	T	I
2715352	C	G	K
2715352	C	T	K
2715356	G	A	K
4243368	G	C	E
4243400	C	A	E
4243400	C	T	E
4247607	A	C	E
4247607	A	G	E
4247607	A	T	E
4247609	G	A	E
4247609	G	C	E
4247609	G	T	E
4247646	T	G	E
4247647	A	C	E
4247647	A	G	E
4247906	G	C	E
4247907	G	A	E
4247907	G	T	E
4247908	G	A	E
4247908	G	C	E
4247916	G	C	E
4248180	C	A	E
4248181	A	C	E
4248181	A	G	E
4248182	G	C	E
4249696	A	G	E
4407893	T	A	S
4407937	C	T	S
4407958	G	T	S
4407967	G	A	S
4407967	G	T	S
4407968	C	A	S
4407973	G	C	S
4407973	G	T	S
4407979	G	A	S
4407979	G	T	S
4408007	G	A	S
4408043	C	A	S
4408076	G	A	S
4408121	G	A	S
4408159	A	T	S
4408169	C	A	S
4408224	G	T	S
4408246	C	T	S
4326338	G	C	M
4326438	A	T	M
4326479	C	T	M
4326480	C	T	M
4326613	G	A	M
4326727	T	A	M
4326841	G	A	M
4326868	T	A	M
4326885	C	T	M
4326892	G	A	M
4326933	C	T	M
4327036	G	A	M
4327054	T	A	M
4327159	G	A	M
4327211	G	C	M
4327223	G	T	M
4327325	C	T	M
4327396	T	A	M
4327445	C	T	M
4327472	G	T	M
4327498	C	A	M
4327518	C	T	M
4327582	G	A	M
4327589	C	T	M
