# Supplementary material for: QuantTB – a method to classify mixed Mycobacterium tuberculosis infections within whole genome sequencing data
Source: BMC Genomics. 2020 Jan 28;21:80. doi: 10.1186/s12864-020-6486-3 (PMC6986090; doi:10.1186/s12864-020-6486-3)
Supplement: Supplementary file 6 — Additional file 6: Table S4. Number of genomes in each lineage for each database. Lineage specification method can be found in the methods section. [file 12864_2020_6486_MOESM6_ESM.csv]

	LIN-1	LIN-2	LIN-3	LIN-4	LIN-5	LIN-6	LIN-7	LIN-B
db10	251	1371	228	2915	6	33	5	123
db25	231	1004	216	2072	6	32	5	119
db50	218	652	205	1624	6	31	5	101
db100	196	466	186	1209	5	29	5	70
d10small	9	51	9	110	5	5	5	6
