# Supplementary material for: QuantTB – a method to classify mixed Mycobacterium tuberculosis infections within whole genome sequencing data
Source: BMC Genomics. 2020 Jan 28;21:80. doi: 10.1186/s12864-020-6486-3 (PMC6986090; doi:10.1186/s12864-020-6486-3)
Supplement: Supplementary file 7 — Additional file 7: Table S5. Accuracy measures of benchmarks with QuantTB, StrainSeeker, and Sigma for all experiments in this study. [file 12864_2020_6486_MOESM7_ESM.csv]

cov	tool	dsize	experiment	f1score	recall	precision
0.1x	QuantTb	d10	basic	0.404±0.05	0.14±0.13	0.52±0.49
1x	QuantTb	d10	basic	0.786±0.2	0.78±0.22	0.78±0.21
10x	QuantTb	d10	basic	0.92±0.12	0.92±0.13	0.92±0.13
20x	QuantTb	d10	basic	0.922±0.13	0.92±0.14	0.93±0.12
0.1x	QuantTb	d100	basic	0.42±0.07	0.22±0.12	0.79±0.4
1x	QuantTb	d100	basic	0.95±0.1	0.96±0.09	0.94±0.11
10x	QuantTb	d100	basic	0.972±0.07	0.99±0.06	0.96±0.09
20x	QuantTb	d100	basic	0.974±0.07	0.98±0.06	0.97±0.09
1.0-9.0x	QuantTb	d100	relabundance	0.976±0.1	0.98±0.1	0.97±0.11
3.0-7.0x	QuantTb	d100	relabundance	0.98±0.1	0.98±0.1	0.98±0.1
0.1x	QuantTb	d25	basic	0.401±0.04	0.14±0.13	0.54±0.49
1x	QuantTb	d25	basic	0.869±0.16	0.87±0.16	0.87±0.16
10x	QuantTb	d25	basic	0.951±0.1	0.95±0.1	0.95±0.1
20x	QuantTb	d25	basic	0.954±0.09	0.95±0.1	0.96±0.09
0.1x	QuantTb	d50	basic	0.412±0.06	0.2±0.12	0.76±0.42
1x	QuantTb	d50	basic	0.932±0.12	0.94±0.13	0.93±0.13
10x	QuantTb	d50	basic	0.969±0.09	0.98±0.09	0.96±0.1
20x	QuantTb	d50	basic	0.971±0.08	0.98±0.08	0.97±0.09
1.0-9.0x	QuantTb	d50	relabundance	0.918±0.18	0.93±0.18	0.91±0.19
3.0-7.0x	QuantTb	d50	relabundance	0.92±0.17	0.94±0.16	0.91±0.18
1x	QuantTb	dsmall	basic	0.974±0.07	0.97±0.09	0.98±0.07
10x	QuantTb	dsmall	basic	0.983±0.05	0.99±0.05	0.98±0.06
1x	StrainSeeker	dsmall	basic	0.969±0.07	0.96±0.11	0.98±0.1
10x	StrainSeeker	dsmall	basic	0.979±0.05	1±0.03	0.97±0.08
1x	Sigma	dsmall	basic	0.848±0.14	1±0	0.76±0.2
10x	Sigma	dsmall	basic	0.844±0.13	1±0	0.75±0.2
